# Supplementary material for: Frequency-dependence in multidimensional diffusion–relaxation correlation MRI of the brain: Overfitting or meaningful parameter?
Source: Imaging Neurosci (Camb). 2025 Sep 22;3:IMAG.a.143. doi: 10.1162/IMAG.a.143 (PMC12455058; doi:10.1162/IMAG.a.143)
Supplement: Supplementary Material [file IMAG.a.143_supp.xlsx]

## Sheet: Feuil1
Ex vivo protocol								In vivo protocol
TR (s)	TE (ms)	b (ms/µm²)	bΔ	ωcent (kHz)	Φ	Θ		TR (s)	TE (ms)	b (ms/µm²)	bΔ	ωcent (Hz)	Φ	Θ
1.50093	21.832	0.0305357	0.887925	0.145393	0.545421	0.489469		5	33	0	0	0	1.57082	1.57
1.50093	21.832	0.0305357	0.803225	0.146246	-1.79001	0.627997		0.5	56	0	0	0	1.57048	1.57029
1.50093	21.832	0.0305357	0.884039	0.146736	-0.567251	1.06531		1.6	56	0	0	0	1.57073	1.57115
1.50093	21.832	0.0305357	0.799165	0.14731	2.67388	0.686787		5	56	0	0	0	1.57105	1.56955
1.50093	21.832	0.0305357	0.750073	0.148575	1.62639	1.14214		1.6	81	0	0	0	1.57046	1.57075
1.50093	21.832	0.0305357	0.834476	0.148913	0.666015	1.47101		5.5	81	0	0	0	1.57089	1.57067
1.50093	21.832	0.0305357	0.734313	0.149772	-1.43863	1.56816		1.6	150	0	0	0	1.57077	1.57055
1.50093	21.832	0.0305357	0.819008	0.149954	-2.64208	1.27726		7.6	150	0	0	0	1.57098	1.5719
1.50093	21.832	0.0305357	0.839983	0.150413	-0.232226	1.86612		1.6	150	0.1	0	0.0147049	1.57117	1.56942
1.50093	21.832	0.0305357	0.870194	0.152266	2.74142	1.67318		1.6	81	0.1	0	0.0147049	1.57087	1.56665
1.50093	21.832	0.0305357	0.770807	0.152918	1.77876	1.99567		7.6	150	0.1	0	0.0147049	1.56961	1.57149
1.50093	21.832	0.0305357	0.845806	0.153389	-2.30714	2.07804		5	33	0.1	1	0.0201297	-2.83795	0.000314382
1.50093	21.832	0.0305357	0.794194	0.153693	0.734838	2.45929		5	33	0.1	1	0.0201297	1.57104	1.56823
1.50093	21.832	0.0305357	0.794971	0.15383	-1.08821	2.509		5	33	0.1	1	0.0201297	0.000339478	1.57112
1.50093	21.832	0.0305357	0.899296	0.155421	2.85999	2.6525		1.6	56	0.1	0	0.0235171	1.56994	1.5693
1.50093	21.832	0.0305466	0.101711	0.247512	-1.77655	1.11802		0.5	56	0.1	0	0.0235171	1.57071	1.57316
0.800932	21.832	0.0305466	0.101519	0.248014	0	0		5	56	0.1	0	0.0235171	1.57074	1.57405
2.00093	21.832	0.0305466	0.101519	0.248014	0	0		1.6	56	0.5	1	0.00978036	2.46574	1.51086
1.50093	21.832	0.0305466	0.101602	0.24816	1.24154	0.789721		5	56	0.5	1	0.00978036	0.213327	2.68998
1.50093	21.832	0.0305466	0.101556	0.248532	-0.895603	0.0621397		1.6	56	0.499999	1	0.00978036	0.340027	0.786346
1.50093	21.832	0.0305466	0.101749	0.249108	-2.8188	0.128173		5	56	0.5	1	0.00978036	2.46422	1.50388
0.800932	29.832	0.0305466	0.101519	0.250327	0	0		5	56	0.499999	1	0.00978036	0.326677	0.784361
2.00093	29.832	0.0305466	0.101519	0.250327	0	0		1.6	56	0.5	1	0.00978036	0.190974	2.69091
0.800932	41.832	0.0305466	0.101519	0.253353	0	0		5	56	0.5	1	0.00978036	-1.89422	1.44463
2.00093	41.832	0.0305466	0.101519	0.253353	0	0		1.6	56	0.5	1	0.00978036	-1.89253	1.43983
0.800932	51.832	0.0305466	0.101519	0.253785	0	0		1.6	81	0.5	0	0.0147049	1.57134	1.57263
2.00093	51.832	0.0305466	0.101519	0.253785	0	0		7.6	150	0.5	0	0.0147049	1.56977	1.56761
1.50093	21.832	0.0305521	-0.350057	0.302224	0.545421	0.489469		1.6	56	0.5	0	0.0235171	1.56997	1.5724
1.50093	21.832	0.0305521	-0.334986	0.302794	2.85998	2.65249		0.5	56	0.5	0	0.0235171	1.57095	1.57719
1.50093	21.832	0.0305521	-0.436415	0.302799	0.734837	2.45929		5	56	0.5	0	0.0235171	1.5709	1.58207
1.50093	21.832	0.0305521	-0.43005	0.303438	2.67388	0.686787		7.6	150	1.5	-0.5	0.0104754	2.42918	0.539506
1.50093	21.832	0.0305521	-0.482365	0.30348	1.62639	1.14214		1.6	81	1.5	-0.5	0.0104754	-0.412817	0.579069
1.50093	21.832	0.0305521	-0.468727	0.303492	1.77876	1.99567		1.6	81	1.5	-0.5	0.0104754	2.41809	0.545641
1.50093	21.832	0.0305521	-0.438865	0.303528	-1.08821	2.509		7.6	150	1.5	-0.5	0.0104754	-0.423188	0.579817
1.50093	21.832	0.0305521	-0.434144	0.30364	-1.79001	0.627997		7.6	150	1.5	-0.500001	0.0104754	1.0202	2.2193
1.50093	21.832	0.0305521	-0.411925	0.303644	0.666015	1.47101		1.6	81	1.5	-0.500001	0.0104754	1.01894	2.22032
1.50093	21.832	0.0305521	-0.360236	0.30377	-0.567251	1.06531		1.6	81	1.5	-0.499999	0.0104754	-2.14266	2.02518
1.50093	21.832	0.0305521	-0.396109	0.30399	-0.232226	1.86612		7.6	150	1.5	-0.499999	0.0104754	-2.14658	2.03526
1.50093	21.832	0.0305521	-0.371619	0.304232	2.74142	1.67318		1.6	81	1.5	-0.5	0.0104754	-0.0121688	1.63555
1.50093	21.832	0.0305521	-0.403907	0.304324	-2.30714	2.07804		7.6	150	1.5	-0.5	0.0104754	-0.0104902	1.63387
1.50093	21.832	0.0305521	-0.494885	0.304588	-1.43863	1.56816		7.6	150	1.5	-0.5	0.0104754	-1.11373	1.54511
1.50093	21.832	0.0305521	-0.41891	0.304606	-2.64208	1.27726		1.6	81	1.5	-0.5	0.0104754	-1.11502	1.53452
0.800932	21.832	0.00553569	0.560879	0.310154	0	1.5708		1.6	81	1.5	0	0.0147049	1.57281	1.57232
2.00093	21.832	0.00553569	0.560879	0.310154	0	1.5708		7.6	150	1.5	0	0.0147049	1.57159	1.56737
1.50093	21.832	0.00553569	0.560879	0.310154	0	1.5708		5	56	2	1	0.00978036	-0.000167987	1.57803
0.800932	29.832	0.00553569	0.560879	0.312017	0	1.5708		5	56	2	1	0.00978036	1.92488	3.1364
2.00093	29.832	0.00553569	0.560879	0.312017	0	1.5708		1.6	56	2	1	0.00978036	-1.56976	1.56681
1.50093	25.832	0.00553569	0.560879	0.313138	0	1.5708		5	56	2	1	0.00978036	2.12274	1.87923
0.800932	25.832	0.00553569	0.560879	0.313138	0	1.5708		5	56	2	1	0.00978036	0.366076	2.10331
0.800932	33.832	0.00553569	0.560879	0.315103	0	1.5708		5	56	2	1	0.00978036	-2.13026	0.624193
2.00093	35.832	0.00553569	0.560879	0.315521	0	1.5708		1.6	56	2	1	0.00978036	2.11997	0.635992
2.00093	37.832	0.00553569	0.560879	0.317116	0	1.5708		1.6	56	2	1	0.00978036	-1.00041	0.611376
2.50093	45.832	0.00553569	0.560879	0.31847	0	1.5708		5	56	2	1	0.00978036	-1.57016	1.57366
3.50093	45.832	0.00553569	0.560879	0.31847	0	1.5708		1.6	56	2	1	0.00978036	1.02453	0.633692
2.00093	45.832	0.00553569	0.560879	0.31847	0	1.5708		5	56	2	1	0.00978036	1.00562	0.633466
2.00093	57.832	0.00553569	0.560879	0.318918	0	1.5708		5	56	2	1	0.00978036	2.77326	2.09423
3.50093	57.832	0.00553569	0.560879	0.318918	0	1.5708		5	56	2	1	0.00978036	-2.77743	2.08838
3.50093	57.832	0.00553569	0.560879	0.318918	0	1.5708		5	56	2	1	0.00978036	-1.01151	0.622741
2.00093	57.832	0.00553569	0.560879	0.318918	0	1.5708		1.6	56	2	1	0.00978036	1.01816	1.89506
3.50093	47.832	0.00553569	0.560879	0.322018	0	1.5708		5	56	2	1	0.00978036	2.11572	0.623275
2.00093	47.832	0.00553569	0.560879	0.322018	0	1.5708		1.6	56	2	1	0.00978036	-2.77141	2.08925
3.50093	53.832	0.00553569	0.560879	0.322686	0	1.5708		1.6	56	2	1	0.00978036	2.77101	1.04855
0.800932	51.832	0.00553569	0.560879	0.328354	0	1.5708		1.6	56	2	1	0.00978036	-2.13764	0.612847
2.00093	51.832	0.00553569	0.560879	0.328354	0	1.5708		1.6	56	2	1	0.00978036	1.01815	1.25893
0.800932	41.832	0.00553569	0.560879	0.332247	0	1.5708		5	56	2	1	0.00978036	1.01404	1.25995
2.00093	41.832	0.00553569	0.560879	0.332247	0	1.5708		5	56	2	1	0.00978036	-1.01982	1.88924
0.800932	41.832	0.00553569	0.560879	0.332247	0	1.5708		5	56	2	1	0.00978036	2.76949	1.04173
1.50093	21.832	0.0305357	0.887925	0.332253	0.545421	0.489469		1.6	56	2	1	0.00978036	0.361726	2.10182
1.50093	21.832	0.0305357	0.803225	0.33261	-1.79001	0.627997		1.6	56	2	1	0.00978036	2.12707	1.89212
1.50093	21.832	0.0305357	0.799165	0.332937	2.67388	0.686787		1.6	56	2	1	0.00978036	-1.01756	1.8822
1.50093	21.832	0.0305357	0.884039	0.333504	-0.567251	1.06531		1.6	56	2	1	0.00978036	2.78491	2.09823
1.50093	21.832	0.0305357	0.750073	0.334102	1.62639	1.14214		5	56	2	1	0.00978036	1.01925	1.88748
1.50093	21.832	0.0305357	0.819008	0.334675	-2.64208	1.27726		1.6	56	2	1	0.00978036	0.000676446	1.57418
1.50093	21.832	0.0305357	0.834475	0.334974	0.666015	1.47101		1.6	56	2	1	0.00978036	-1.48383	3.13125
1.50093	21.832	0.0305357	0.734313	0.33536	-1.43863	1.56816		5.5	81	3	1	0.00617928	1.56614	1.68575
1.50093	21.832	0.0305357	0.870193	0.336182	2.74142	1.67318		5.5	81	3	1	0.00617928	-2.55332	1.31443
1.50093	21.832	0.0305357	0.839983	0.336261	-0.232226	1.86612		5.5	81	3	1	0.00617928	-1.0254	0.73145
1.50093	21.832	0.0305357	0.770807	0.337141	1.77876	1.99567		5.5	81	3	1	0.00617928	-0.64271	1.11538
1.50093	21.832	0.0305357	0.845806	0.337395	-2.30714	2.07804		5.5	81	3	1	0.00617928	0.171048	2.14477
1.50093	21.832	0.0305357	0.794194	0.338228	0.734838	2.45929		5.5	81	3	1	0.00617928	-0.0271251	1.13776
1.50093	21.832	0.0305357	0.794971	0.338293	-1.08821	2.509		5.5	81	3	1	0.00617928	2.84513	2.4332
1.50093	21.832	0.0305357	0.899296	0.338851	2.85999	2.6525		5.5	81	3	1	0.00617928	1.39602	1.25787
1.50093	21.832	0.0305357	0.887925	0.405848	0.545421	0.489469		5.5	81	3	1	0.00617928	2.02896	1.87619
1.50093	21.832	0.0305357	0.803225	0.407235	-1.79001	0.627997		5.5	81	3	1	0.00617928	-0.361371	1.94763
1.50093	21.832	0.0305357	0.799165	0.408304	2.67388	0.686787		5.5	81	3	1	0.00617928	-1.23378	1.78813
1.50093	21.832	0.0305357	0.884039	0.412033	-0.567251	1.06531		5.5	81	3	1	0.00617928	-0.347811	1.4791
1.50093	21.832	0.0305357	0.750073	0.414101	1.62639	1.14214		5.5	81	3	1	0.00617928	0.417803	0.471115
1.50093	21.832	0.0305357	0.819008	0.416178	-2.64208	1.27726		5.5	81	3	1	0.00617928	0.471263	1.36914
1.50093	21.832	0.0305357	0.834475	0.418567	0.666015	1.47101		5.5	81	3	1	0.00617928	2.73488	0.724319
1.50093	21.832	0.0305357	0.734313	0.420113	-1.43863	1.56816		5.5	81	3	1	0.00617928	-0.889238	2.15673
1.50093	21.832	0.0305357	0.870193	0.422791	2.74142	1.67318		5.5	81	3	1	0.00617928	-2.74064	0.532965
1.50093	21.832	0.0305357	0.839983	0.424536	-0.232226	1.86612		5.5	81	3	1	0.00617928	-1.73736	2.65652
1.50093	21.832	0.0305357	0.770807	0.427631	1.77876	1.99567		5.5	81	3	1	0.00617928	1.01853	0.926208
1.50093	21.832	0.0305357	0.845806	0.42858	-2.30714	2.07804		5.5	81	3	1	0.00617928	2.26459	2.947
1.50093	21.832	0.0305357	0.794194	0.432755	0.734838	2.45929		5.5	81	3	1	0.00617928	-0.663483	2.84738
1.50093	21.832	0.0305357	0.794971	0.433111	-1.08821	2.509		5.5	81	3	1	0.00617928	-0.787867	1.64893
1.50093	21.832	0.0305357	0.899296	0.434967	2.85999	2.6525		5.5	81	3	1	0.00617928	-2.2009	1.71354
1.50093	21.832	0.0305339	0.119714	0.436138	-2.8188	0.128173		5.5	81	3	1	0.00617928	-2.30006	0.90573
1.50093	21.832	0.0305339	0.0996791	0.436285	-0.895603	0.0621397		5.5	81	3	1	0.00617928	-3.05014	1.47293
1.50093	21.832	0.030534	0.101679	0.436598	-1.77655	1.11802		5.5	81	3	1	0.00617928	1.56956	2.16544
1.50093	21.832	0.0305339	0.0911484	0.436732	1.24154	0.789721		5.5	81	3	1	0.00617928	-1.42861	2.27343
1.50093	21.832	0.0305314	0.101702	0.440467	-0.895603	0.0621397		5.5	81	3	1	0.00617928	-2.68455	2.21612
1.50093	21.832	0.0305314	0.1017	0.440839	1.24154	0.789721		5.5	81	3	1	0.00617928	1.33485	2.59737
1.50093	21.832	0.0305315	0.101662	0.441814	-1.77655	1.11802		5.5	81	3	1	0.00617928	1.12411	1.86366
1.50093	21.832	0.0305314	0.101685	0.442053	-2.8188	0.128173		5.5	81	3	-0.5	0.0104754	2.34922	2.94544
1.50093	21.832	0.0305293	-0.349952	0.463172	0.545421	0.489469		5.5	81	3	-0.500001	0.0104754	-0.69377	2.85138
1.50093	21.832	0.0305293	-0.334868	0.463749	2.85998	2.65249		5.5	81	3	-0.500001	0.0104754	-1.00872	0.728141
1.50093	21.832	0.0305293	-0.436369	0.464819	0.734837	2.45929		5.5	81	3	-0.499999	0.0104754	0.442383	0.490087
1.50093	21.832	0.0305293	-0.4341	0.465009	-1.79001	0.627997		5.5	81	3	-0.500001	0.0104754	2.73211	0.728813
1.50093	21.832	0.0305293	-0.438823	0.465026	-1.08821	2.509		5.5	81	3	-0.5	0.0104754	1.35636	2.60342
1.50093	21.832	0.0305293	-0.360144	0.465423	-0.567251	1.06531		5.5	81	3	-0.5	0.0104754	2.85637	2.4256
1.50093	21.832	0.0305293	-0.429999	0.465542	2.67388	0.686787		5.5	81	3	-0.5	0.0104754	-1.73859	2.63811
1.50093	21.832	0.0305293	-0.468709	0.46588	1.77876	1.99567		5.5	81	3	-0.5	0.0104754	-2.74814	0.526759
1.50093	21.832	0.0305293	-0.482354	0.465924	1.62639	1.14214		5.5	81	3	-0.5	0.0104754	-0.639942	1.10832
1.50093	21.832	0.0305293	-0.41187	0.466037	0.666015	1.47101		5.5	81	3	-0.5	0.0104754	-2.67964	2.19275
1.50093	21.832	0.0305293	-0.396036	0.466067	-0.232226	1.86612		5.5	81	3	-0.5	0.0104754	1.01954	0.946788
1.50093	21.832	0.0305293	-0.403848	0.466115	-2.30714	2.07804		5.5	81	3	-0.5	0.0104754	-0.354687	1.94581
1.50093	21.832	0.0305293	-0.494881	0.466662	-1.43863	1.56816		5.5	81	3	-0.5	0.0104754	-2.54499	1.30102
1.50093	21.832	0.0305293	-0.371533	0.466664	2.74142	1.67318		5.5	81	3	-0.5	0.0104754	-0.88692	2.15294
1.50093	21.832	0.0305293	-0.418856	0.466858	-2.64208	1.27726		5.5	81	3	-0.5	0.0104754	1.13672	1.86807
1.50093	21.832	0.0305299	-0.349955	0.486031	0.545421	0.489469		5.5	81	3	-0.5	0.0104754	0.471285	1.39219
1.50093	21.832	0.0305299	-0.334871	0.487263	2.85998	2.65249		5.5	81	3	-0.5	0.0104754	0.179539	2.14881
1.50093	21.832	0.0305299	-0.436371	0.487471	0.734837	2.45929		5.5	81	3	-0.5	0.0104754	1.39756	1.26642
1.50093	21.832	0.0305299	-0.438824	0.48836	-1.08821	2.509		5.5	81	3	-0.5	0.0104754	-1.22839	1.78387
1.50093	21.832	0.0305299	-0.434102	0.488542	-1.79001	0.627997		5.5	81	3	-0.5	0.0104754	2.03087	1.87343
1.50093	21.832	0.0305299	-0.43	0.488868	2.67388	0.686787		5.5	81	3	-0.499999	0.0104754	-2.29491	0.891461
1.50093	21.832	0.0305331	-0.436345	0.488976	0.734837	2.45929		5.5	81	3	-0.499999	0.0104754	-3.04881	1.46296
1.50093	21.832	0.0305331	-0.350476	0.489174	0.545421	0.489469		5.5	81	3	-0.500001	0.0104754	-0.340826	1.48301
1.50093	21.832	0.030533	-0.430044	0.489228	2.67388	0.686787		5.5	81	3	-0.5	0.0104754	-1.42903	2.2634
1.50093	21.832	0.030533	-0.482236	0.489298	1.62639	1.14214		5.5	81	3	-0.499999	0.0104754	1.57001	1.68813
1.50093	21.832	0.030533	-0.412383	0.489343	0.666015	1.47101		5.5	81	3	-0.5	0.0104754	-2.18968	1.69479
1.50093	21.832	0.0305331	-0.39593	0.489377	-0.232226	1.86612		5.5	81	3	-0.5	0.0104754	-0.0143602	1.15279
1.50093	21.832	0.0305299	-0.360146	0.489412	-0.567251	1.06531		5.5	81	3	-0.500001	0.0104754	1.58413	2.16291
1.50093	21.832	0.030533	-0.438606	0.489437	-1.08821	2.509		5.5	81	3	-0.500001	0.0104754	-0.77935	1.64234
1.50093	21.832	0.030533	-0.46871	0.489517	1.77876	1.99567
1.50093	21.832	0.0305299	-0.46871	0.4897	1.77876	1.99567
1.50093	21.832	0.030533	-0.360868	0.489701	-0.567251	1.06531
1.50093	21.832	0.0305299	-0.482354	0.489724	1.62639	1.14214
1.50093	21.832	0.0305331	-0.334891	0.489811	2.85998	2.65249
1.50093	21.832	0.0305299	-0.411872	0.489821	0.666015	1.47101
1.50093	21.832	0.0305331	-0.37175	0.489856	2.74142	1.67318
1.50093	21.832	0.0305299	-0.396038	0.489865	-0.232226	1.86612
1.50093	21.832	0.0305331	-0.494909	0.489957	-1.43863	1.56816
1.50093	21.832	0.030533	-0.419091	0.489983	-2.64208	1.27726
1.50093	21.832	0.0305331	-0.404505	0.489984	-2.30714	2.07804
1.50093	21.832	0.0305331	-0.433843	0.48999	-1.79001	0.627997
1.50093	21.832	0.0305299	-0.40385	0.490711	-2.30714	2.07804
1.50093	21.832	0.0305299	-0.371535	0.49109	2.74142	1.67318
1.50093	21.832	0.0305299	-0.494882	0.491196	-1.43863	1.56816
1.50093	21.832	0.0305299	-0.418857	0.491357	-2.64208	1.27726
1.50093	21.832	0.0305357	0.887925	0.541835	0.545421	0.489469
1.50093	21.832	0.0305357	0.803225	0.542057	-1.79001	0.627997
1.50093	21.832	0.0305357	0.799165	0.542335	2.67388	0.686787
1.50093	21.832	0.0305357	0.884039	0.542632	-0.567251	1.06531
1.50093	21.832	0.0305357	0.750073	0.543154	1.62639	1.14214
1.50093	21.832	0.0305357	0.819008	0.543444	-2.64208	1.27726
1.50093	21.832	0.0305357	0.834475	0.543682	0.666015	1.47101
1.50093	21.832	0.0305357	0.734313	0.54389	-1.43863	1.56816
1.50093	21.832	0.0305357	0.870193	0.544516	2.74142	1.67318
1.50093	21.832	0.0305357	0.839983	0.544521	-0.232226	1.86612
1.50093	21.832	0.0305357	0.770807	0.545234	1.77876	1.99567
1.50093	21.832	0.0305357	0.845806	0.545324	-2.30714	2.07804
1.50093	21.832	0.0305357	0.794194	0.54593	0.734838	2.45929
1.50093	21.832	0.0305357	0.794971	0.545946	-1.08821	2.509
1.50093	21.832	0.0305357	0.899296	0.546379	2.85999	2.6525
1.50093	21.832	0.0305326	0.101665	0.648063	-1.77655	1.11802
1.50093	21.832	0.0305325	0.101692	0.648465	-0.895603	0.0621397
1.50093	21.832	0.0305325	0.101692	0.648787	1.24154	0.789721
1.50093	21.832	0.0305325	0.10169	0.648933	-2.8188	0.128173
1.50093	21.832	0.0305319	0.101663	0.698428	-1.77655	1.11802
1.50093	21.832	0.0305318	0.101697	0.69921	1.24154	0.789721
1.50093	21.832	0.0305318	0.101698	0.699521	-0.895603	0.0621397
1.50093	21.832	0.0305318	0.101687	0.700581	-2.8188	0.128173
1.50093	21.832	0.030531	-0.34996	0.702524	0.545421	0.489469
1.50093	21.832	0.030531	-0.436373	0.702613	0.734837	2.45929
1.50093	21.832	0.030531	-0.411874	0.702848	0.666015	1.47101
1.50093	21.832	0.0305309	-0.482355	0.703054	1.62639	1.14214
1.50093	21.832	0.030531	-0.396041	0.703102	-0.232226	1.86612
1.50093	21.832	0.030531	-0.468711	0.703246	1.77876	1.99567
1.50093	21.832	0.030531	-0.438826	0.703308	-1.08821	2.509
1.50093	21.832	0.030531	-0.36015	0.703331	-0.567251	1.06531
1.50093	21.832	0.030531	-0.430002	0.703614	2.67388	0.686787
1.50093	21.832	0.030531	-0.334876	0.703812	2.85998	2.65249
1.50093	21.832	0.030531	-0.434104	0.703886	-1.79001	0.627997
1.50093	21.832	0.030531	-0.494882	0.703932	-1.43863	1.56816
1.50093	21.832	0.030531	-0.371539	0.704032	2.74142	1.67318
1.50093	21.832	0.030531	-0.403853	0.704279	-2.30714	2.07804
1.50093	21.832	0.030531	-0.418859	0.704373	-2.64208	1.27726
1.50093	21.832	0.0305357	0.887925	0.756656	0.545421	0.489469
1.50093	21.832	0.0305357	0.803225	0.756873	-1.79001	0.627997
1.50093	21.832	0.0305357	0.799165	0.757077	2.67388	0.686787
1.50093	21.832	0.0305357	0.884039	0.757329	-0.567251	1.06531
1.50093	21.832	0.0305357	0.750073	0.75779	1.62639	1.14214
1.50093	21.832	0.0305357	0.819008	0.758015	-2.64208	1.27726
1.50093	21.832	0.0305357	0.834475	0.758193	0.666015	1.47101
1.50093	21.832	0.0305357	0.734313	0.75838	-1.43863	1.56816
1.50093	21.832	0.0305357	0.839983	0.758853	-0.232226	1.86612
1.50093	21.832	0.0305357	0.870193	0.758861	2.74142	1.67318
1.50093	21.832	0.0305357	0.770807	0.759466	1.77876	1.99567
1.50093	21.832	0.0305357	0.845806	0.759514	-2.30714	2.07804
1.50093	21.832	0.0305357	0.794194	0.759959	0.734838	2.45929
1.50093	21.832	0.0305357	0.794971	0.759987	-1.08821	2.509
1.50093	21.832	0.0305357	0.899296	0.760332	2.85999	2.6525
1.50093	21.832	0.0305322	0.101664	0.799242	-1.77655	1.11802
1.50093	21.832	0.0305322	0.101695	0.799603	1.24154	0.789721
1.50093	21.832	0.0305322	0.101694	0.800058	-0.895603	0.0621397
1.50093	21.832	0.0305322	0.101689	0.800403	-2.8188	0.128173
1.50093	21.832	0.0305305	-0.349957	0.829455	0.545421	0.489469
1.50093	21.832	0.0305305	-0.436372	0.829466	0.734837	2.45929
1.50093	21.832	0.0305304	-0.334874	0.830137	2.85998	2.65249
1.50093	21.832	0.0305304	-0.438825	0.830154	-1.08821	2.509
1.50093	21.832	0.0305304	-0.434103	0.830206	-1.79001	0.627997
1.50093	21.832	0.0305305	-0.39604	0.830245	-0.232226	1.86612
1.50093	21.832	0.0305304	-0.411873	0.830271	0.666015	1.47101
1.50093	21.832	0.0305304	-0.430001	0.83029	2.67388	0.686787
1.50093	21.832	0.0305304	-0.360148	0.830295	-0.567251	1.06531
1.50093	21.832	0.0305304	-0.46871	0.8303	1.77876	1.99567
1.50093	21.832	0.0305304	-0.482355	0.83033	1.62639	1.14214
1.50093	21.832	0.0305304	-0.494882	0.830952	-1.43863	1.56816
1.50093	21.832	0.0305305	-0.371537	0.831005	2.74142	1.67318
1.50093	21.832	0.0305304	-0.403851	0.831043	-2.30714	2.07804
1.50093	21.832	0.0305304	-0.418858	0.831094	-2.64208	1.27726
1.50093	21.832	0.0305357	0.887925	0.87766	0.545421	0.489469
1.50093	21.832	0.0305357	0.803225	0.877781	-1.79001	0.627997
1.50093	21.832	0.0305357	0.799165	0.878085	2.67388	0.686787
1.50093	21.832	0.0305357	0.884039	0.878856	-0.567251	1.06531
1.50093	21.832	0.0305357	0.750073	0.87949	1.62639	1.14214
1.50093	21.832	0.0305357	0.819008	0.879593	-2.64208	1.27726
1.50093	21.832	0.0305357	0.734313	0.88047	-1.43863	1.56816
1.50093	21.832	0.0305357	0.834476	0.880481	0.666015	1.47101
1.50093	21.832	0.0305357	0.870194	0.881114	2.74142	1.67318
1.50093	21.832	0.0305357	0.839983	0.881587	-0.232226	1.86612
1.50093	21.832	0.0305357	0.845806	0.882216	-2.30714	2.07804
1.50093	21.832	0.0305357	0.770807	0.882327	1.77876	1.99567
1.50093	21.832	0.0305357	0.794971	0.883335	-1.08821	2.509
1.50093	21.832	0.0305357	0.794194	0.883424	0.734838	2.45929
1.50093	21.832	0.0305357	0.899296	0.883764	2.85999	2.6525
1.50093	25.832	0.0906264	0.961573	0.092839	0.54542	0.489469
0.800932	25.832	0.0906263	0.950726	0.092858	-0.895613	0.0621407
0.800932	25.832	0.0906264	0.94481	0.0930047	-2.81879	0.128173
1.50093	25.832	0.0906264	0.959885	0.0932232	-0.567251	1.06531
1.50093	25.832	0.0906263	0.932901	0.0932896	-1.79001	0.627996
0.800932	25.832	0.0906263	0.937695	0.0933661	1.24154	0.789722
1.50093	25.832	0.0906264	0.932252	0.093858	2.67388	0.686788
2.00093	57.832	0.0906264	0.915857	0.0939688	-1.77655	1.11803
0.800932	25.832	0.0906264	0.915857	0.0940166	-1.77655	1.11803
2.00093	45.832	0.0906264	0.915857	0.0940318	-1.77655	1.11803
1.50093	25.832	0.0906264	0.942771	0.0940864	0.666015	1.47101
1.50093	25.832	0.0906263	0.915362	0.0941752	1.62639	1.14214
2.00093	57.832	0.0906264	0.94481	0.0942829	-2.81879	0.128173
2.00093	35.832	0.0906264	0.915857	0.0943406	-1.77655	1.11803
2.00093	35.832	0.0906263	0.950726	0.0943629	-0.895613	0.0621407
2.00093	45.832	0.0906263	0.950726	0.0943826	-0.895613	0.0621407
0.800932	33.832	0.0906264	0.915857	0.0944458	-1.77655	1.11803
2.00093	35.832	0.0906264	0.94481	0.0944628	-2.81879	0.128173
0.800932	33.832	0.0906263	0.950726	0.0944696	-0.895613	0.0621407
2.00093	45.832	0.0906264	0.94481	0.094487	-2.81879	0.128173
2.00093	57.832	0.0906263	0.950726	0.0944981	-0.895613	0.0621407
0.800932	33.832	0.0906264	0.94481	0.094565	-2.81879	0.128173
1.50093	25.832	0.0906263	0.910359	0.0945876	-1.43863	1.56816
1.50093	25.832	0.0906264	0.945416	0.094622	-0.232227	1.86612
0.800932	41.832	0.0906264	0.915857	0.0948531	-1.77655	1.11803
1.50093	25.832	0.0906264	0.938192	0.0948937	-2.64208	1.27726
2.00093	35.832	0.0906263	0.937695	0.0949368	1.24154	0.789722
0.800932	33.832	0.0906263	0.937695	0.0949718	1.24154	0.789722
2.00093	45.832	0.0906263	0.937695	0.0952291	1.24154	0.789722
0.800932	41.832	0.0906263	0.950726	0.0952741	-0.895613	0.0621407
0.800932	41.832	0.0906264	0.94481	0.0954051	-2.81879	0.128173
2.00093	57.832	0.0906263	0.937695	0.0954116	1.24154	0.789722
1.50093	25.832	0.0906264	0.955289	0.0958604	2.74142	1.67318
1.50093	25.832	0.0906264	0.921664	0.0959431	1.77876	1.99567
1.50093	25.832	0.0906263	0.930463	0.0960619	0.734837	2.45929
0.800932	41.832	0.0906263	0.937695	0.096102	1.24154	0.789722
1.50093	25.832	0.0906264	0.930432	0.0961337	-1.08821	2.509
1.50093	25.832	0.0906264	0.946399	0.0961953	-2.30714	2.07804
1.50093	25.832	0.0906264	0.965657	0.097001	2.85998	2.6525
1.50093	25.832	0.0906598	0.0343196	0.169694	-1.77655	1.11802
0.800932	25.832	0.0906599	0.0341288	0.169932	0	0
1.50093	25.832	0.0906598	0.0341638	0.170187	-0.895613	0.0621402
1.50093	25.832	0.0906598	0.0342087	0.170294	1.24154	0.789721
1.50093	25.832	0.0906598	0.0343488	0.170509	-2.8188	0.128174
0.800932	33.832	0.0906599	0.0341288	0.170776	0	0
2.00093	35.832	0.0906599	0.0341288	0.170832	0	0
2.00093	45.832	0.0906599	0.0341288	0.171329	0	0
0.800932	41.832	0.0906599	0.0341288	0.171852	0	0
2.00093	57.832	0.0906599	0.0341288	0.172002	0	0
0.800932	25.832	0.0906765	-0.492866	0.208148	-1.77655	1.11802
2.00093	57.832	0.0906765	-0.492866	0.208676	-1.77655	1.11802
2.00093	35.832	0.0906765	-0.492866	0.208851	-1.77655	1.11802
2.00093	57.832	0.0906764	-0.46421	0.208889	-2.81879	0.128173
0.800932	25.832	0.0906765	-0.472468	0.209038	1.24154	0.789722
0.800932	33.832	0.0906765	-0.492866	0.209047	-1.77655	1.11802
2.00093	45.832	0.0906765	-0.492866	0.209124	-1.77655	1.11802
2.00093	57.832	0.0906765	-0.472468	0.209204	1.24154	0.789722
2.00093	45.832	0.0906765	-0.472468	0.209216	1.24154	0.789722
0.800932	33.832	0.0906765	-0.458458	0.209279	-0.895608	0.0621403
2.00093	35.832	0.0906765	-0.458458	0.209348	-0.895608	0.0621403
0.800932	33.832	0.0906765	-0.472468	0.209481	1.24154	0.789722
2.00093	35.832	0.0906765	-0.472468	0.209482	1.24154	0.789722
1.50093	25.832	0.0906765	-0.447755	0.2095	0.545421	0.48947
0.800932	25.832	0.0906765	-0.458458	0.20955	-0.895608	0.0621403
2.00093	45.832	0.0906764	-0.46421	0.209645	-2.81879	0.128173
1.50093	25.832	0.0906765	-0.443323	0.209684	2.85999	2.65249
0.800932	41.832	0.0906765	-0.492866	0.209709	-1.77655	1.11802
0.800932	25.832	0.0906764	-0.46421	0.20977	-2.81879	0.128173
2.00093	45.832	0.0906765	-0.458458	0.209774	-0.895608	0.0621403
1.50093	25.832	0.0906766	-0.478169	0.209885	0.734837	2.45929
1.50093	25.832	0.0906765	-0.49347	0.209944	1.62639	1.14214
1.50093	25.832	0.0906765	-0.476243	0.209952	2.67388	0.686788
0.800932	33.832	0.0906764	-0.46421	0.209971	-2.81879	0.128173
1.50093	25.832	0.0906765	-0.487915	0.210008	1.77876	1.99567
2.00093	35.832	0.0906764	-0.46421	0.210043	-2.81879	0.128173
1.50093	25.832	0.0906765	-0.467452	0.210125	0.666015	1.47101
1.50093	25.832	0.0906765	-0.478532	0.210181	-1.08821	2.509
1.50093	25.832	0.0906765	-0.454424	0.210268	2.74142	1.67318
1.50093	25.832	0.0906764	-0.450015	0.210282	-0.567251	1.06531
1.50093	25.832	0.0906765	-0.476426	0.210306	-1.79001	0.627997
1.50093	25.832	0.0906765	-0.463782	0.210365	-0.232226	1.86612
1.50093	25.832	0.0906765	-0.464136	0.210375	-2.30714	2.07804
0.800932	41.832	0.0906765	-0.458458	0.210433	-0.895608	0.0621403
0.800932	41.832	0.0906765	-0.472468	0.210437	1.24154	0.789722
2.00093	57.832	0.0906765	-0.458458	0.21048	-0.895608	0.0621403
1.50093	25.832	0.0906765	-0.471187	0.21053	-2.64208	1.27726
1.50093	25.832	0.0906765	-0.498136	0.210614	-1.43863	1.56816
0.800932	41.832	0.0906764	-0.46421	0.210868	-2.81879	0.128173
1.50093	25.832	0.0906208	0.96157	0.236458	0.54542	0.489469
1.50093	25.832	0.0906208	0.932897	0.236756	-1.79001	0.627996
1.50093	25.832	0.0906209	0.932248	0.236784	2.67388	0.686788
1.50093	25.832	0.0906208	0.959883	0.237034	-0.567251	1.06531
1.50093	25.832	0.0906208	0.915357	0.237156	1.62639	1.14214
1.50093	25.832	0.0906209	0.942768	0.237442	0.666015	1.47101
1.50093	25.832	0.0906208	0.938188	0.237586	-2.64208	1.27726
1.50093	25.832	0.0906208	0.910354	0.237865	-1.43863	1.56816
1.50093	25.832	0.0906209	0.945413	0.238036	-0.232227	1.86612
1.50093	25.832	0.0906208	0.955286	0.23806	2.74142	1.67318
1.50093	25.832	0.0906209	0.921659	0.238336	1.77876	1.99567
1.50093	25.832	0.0906209	0.946396	0.238649	-2.30714	2.07804
1.50093	25.832	0.0906208	0.930459	0.238764	0.734837	2.45929
1.50093	25.832	0.0906209	0.930428	0.238942	-1.08821	2.509
1.50093	25.832	0.0906209	0.965655	0.239112	2.85998	2.6525
1.50093	25.832	0.0906137	-0.0582474	0.313813	-2.8188	0.128174
1.50093	25.832	0.0906137	0.0464938	0.313996	-1.77655	1.11802
1.50093	25.832	0.0906137	-0.0428715	0.314279	-0.895613	0.0621402
1.50093	25.832	0.0906137	-0.0349789	0.314294	1.24154	0.789721
1.50093	25.832	0.0906101	-0.493451	0.352683	1.62639	1.14214
1.50093	25.832	0.0906102	-0.476228	0.352689	2.67388	0.686788
1.50093	25.832	0.0906101	-0.478493	0.352815	-1.08821	2.509
1.50093	25.832	0.0906102	-0.467475	0.352912	0.666015	1.47101
1.50093	25.832	0.0906102	-0.478149	0.352947	0.734837	2.45929
1.50093	25.832	0.0906101	-0.46374	0.352972	-0.232226	1.86612
1.50093	25.832	0.0906101	-0.447755	0.353035	0.545421	0.48947
1.50093	25.832	0.0906102	-0.487909	0.353111	1.77876	1.99567
1.50093	25.832	0.0906101	-0.454402	0.35312	2.74142	1.67318
1.50093	25.832	0.0906101	-0.464175	0.353147	-2.30714	2.07804
1.50093	25.832	0.0906101	-0.498138	0.35323	-1.43863	1.56816
1.50093	25.832	0.0906102	-0.471184	0.353248	-2.64208	1.27726
1.50093	25.832	0.0906101	-0.450034	0.353319	-0.567251	1.06531
1.50093	25.832	0.0906101	-0.443279	0.353515	2.85999	2.65249
1.50093	25.832	0.0906101	-0.476384	0.353576	-1.79001	0.627997
1.50093	25.832	0.0906202	0.96157	0.397304	0.54542	0.489469
1.50093	25.832	0.0906202	0.932896	0.39749	-1.79001	0.627996
1.50093	25.832	0.0906203	0.932247	0.397522	2.67388	0.686788
1.50093	25.832	0.0906202	0.959882	0.397632	-0.567251	1.06531
1.50093	25.832	0.0906202	0.915357	0.39779	1.62639	1.14214
1.50093	25.832	0.0906203	0.942767	0.397932	0.666015	1.47101
1.50093	25.832	0.0906202	0.938188	0.398006	-2.64208	1.27726
1.50093	25.832	0.0906202	0.910353	0.398208	-1.43863	1.56816
1.50093	25.832	0.0906203	0.945412	0.398285	-0.232227	1.86612
1.50093	25.832	0.0906202	0.955286	0.398342	2.74142	1.67318
1.50093	25.832	0.0906203	0.921659	0.398551	1.77876	1.99567
1.50093	25.832	0.0906203	0.946395	0.398695	-2.30714	2.07804
1.50093	25.832	0.0906202	0.930458	0.398797	0.734837	2.45929
1.50093	25.832	0.0906203	0.930427	0.398897	-1.08821	2.509
1.50093	25.832	0.0906203	0.965655	0.399019	2.85998	2.6525
1.50093	25.832	0.0906088	0.0342366	0.479728	-1.77655	1.11802
1.50093	25.832	0.0906088	0.0342695	0.479905	-0.895613	0.0621402
1.50093	25.832	0.0906088	0.0342653	0.479989	-2.8188	0.128174
1.50093	25.832	0.0906088	0.0342698	0.480075	1.24154	0.789721
1.50093	25.832	0.0906031	-0.487905	0.52127	1.77876	1.99567
1.50093	25.832	0.090603	-0.447713	0.521288	0.545421	0.48947
1.50093	25.832	0.0906031	-0.493465	0.521295	1.62639	1.14214
1.50093	25.832	0.0906031	-0.467427	0.52133	0.666015	1.47101
1.50093	25.832	0.0906031	-0.478152	0.521332	0.734837	2.45929
1.50093	25.832	0.090603	-0.443277	0.5215	2.85999	2.65249
1.50093	25.832	0.090603	-0.454388	0.521582	2.74142	1.67318
1.50093	25.832	0.0906031	-0.476223	0.521587	2.67388	0.686788
1.50093	25.832	0.090603	-0.463753	0.521599	-0.232226	1.86612
1.50093	25.832	0.090603	-0.449975	0.521655	-0.567251	1.06531
1.50093	25.832	0.0906031	-0.471164	0.521851	-2.64208	1.27726
1.50093	25.832	0.0906031	-0.478514	0.52187	-1.08821	2.509
1.50093	25.832	0.0906031	-0.464108	0.521913	-2.30714	2.07804
1.50093	25.832	0.0906031	-0.476407	0.521918	-1.79001	0.627997
1.50093	25.832	0.0906031	-0.498134	0.521958	-1.43863	1.56816
1.50093	25.832	0.0906192	0.96157	0.566383	0.54542	0.489469
1.50093	25.832	0.0906192	0.932895	0.566503	-1.79001	0.627996
1.50093	25.832	0.0906193	0.932247	0.566564	2.67388	0.686788
1.50093	25.832	0.0906192	0.959882	0.566583	-0.567251	1.06531
1.50093	25.832	0.0906192	0.915356	0.566776	1.62639	1.14214
1.50093	25.832	0.0906193	0.942767	0.566865	0.666015	1.47101
1.50093	25.832	0.0906192	0.938187	0.566902	-2.64208	1.27726
1.50093	25.832	0.0906192	0.910352	0.567018	-1.43863	1.56816
1.50093	25.832	0.0906193	0.945412	0.567081	-0.232227	1.86612
1.50093	25.832	0.0906192	0.955286	0.567194	2.74142	1.67318
1.50093	25.832	0.0906193	0.921658	0.567362	1.77876	1.99567
1.50093	25.832	0.0906193	0.946395	0.567411	-2.30714	2.07804
1.50093	25.832	0.0906192	0.930458	0.567486	0.734837	2.45929
1.50093	25.832	0.0906193	0.930426	0.567533	-1.08821	2.509
1.50093	25.832	0.0906193	0.965654	0.567664	2.85998	2.6525
1.50093	25.832	0.0906064	0.0342344	0.652695	-1.77655	1.11802
1.50093	25.832	0.0906064	0.0342727	0.652735	-0.895613	0.0621402
1.50093	25.832	0.0906064	0.0342723	0.652904	1.24154	0.789721
1.50093	25.832	0.0906063	0.034263	0.652926	-2.8188	0.128174
1.50093	25.832	0.0905999	-0.447711	0.696095	0.545421	0.48947
1.50093	25.832	0.0906	-0.478151	0.696161	0.734837	2.45929
1.50093	25.832	0.0906	-0.487905	0.696166	1.77876	1.99567
1.50093	25.832	0.0906	-0.467425	0.696174	0.666015	1.47101
1.50093	25.832	0.0905999	-0.493465	0.696194	1.62639	1.14214
1.50093	25.832	0.0905999	-0.443275	0.696322	2.85999	2.65249
1.50093	25.832	0.0905999	-0.449974	0.696392	-0.567251	1.06531
1.50093	25.832	0.0905999	-0.463752	0.696402	-0.232226	1.86612
1.50093	25.832	0.0905999	-0.454387	0.696415	2.74142	1.67318
1.50093	25.832	0.0906	-0.476223	0.696417	2.67388	0.686788
1.50093	25.832	0.0905999	-0.478514	0.696455	-1.08821	2.509
1.50093	25.832	0.0905999	-0.476406	0.696469	-1.79001	0.627997
1.50093	25.832	0.0905999	-0.498134	0.696494	-1.43863	1.56816
1.50093	25.832	0.0905999	-0.464107	0.696578	-2.30714	2.07804
1.50093	25.832	0.0906	-0.471163	0.696598	-2.64208	1.27726
1.50093	25.832	0.0906178	0.961569	0.737665	0.54542	0.489469
1.50093	25.832	0.0906178	0.932894	0.737748	-1.79001	0.627996
1.50093	25.832	0.0906178	0.959881	0.737787	-0.567251	1.06531
1.50093	25.832	0.0906179	0.932246	0.737825	2.67388	0.686788
1.50093	25.832	0.0906178	0.915354	0.738006	1.62639	1.14214
1.50093	25.832	0.0906179	0.942766	0.738018	0.666015	1.47101
1.50093	25.832	0.0906178	0.938186	0.738061	-2.64208	1.27726
1.50093	25.832	0.0906178	0.910351	0.738108	-1.43863	1.56816
1.50093	25.832	0.0906179	0.945411	0.738144	-0.232227	1.86612
1.50093	25.832	0.0906178	0.955285	0.738286	2.74142	1.67318
1.50093	25.832	0.0906179	0.946394	0.738433	-2.30714	2.07804
1.50093	25.832	0.0906179	0.921657	0.73844	1.77876	1.99567
1.50093	25.832	0.0906178	0.930457	0.738495	0.734837	2.45929
1.50093	25.832	0.0906179	0.930425	0.738504	-1.08821	2.509
1.50093	25.832	0.0906179	0.965654	0.738641	2.85998	2.6525
1.50093	25.832	0.0906035	0.0342323	0.824672	-1.77655	1.11802
1.50093	25.832	0.0906035	0.0342767	0.824753	-0.895613	0.0621402
1.50093	25.832	0.0906034	0.0342604	0.824976	-2.8188	0.128174
1.50093	25.832	0.0906035	0.0342753	0.825012	1.24154	0.789721
1.50093	25.832	0.0905963	-0.447709	0.868635	0.545421	0.48947
1.50093	25.832	0.0905964	-0.47815	0.868647	0.734837	2.45929
1.50093	25.832	0.0905963	-0.487905	0.868657	1.77876	1.99567
1.50093	25.832	0.0905963	-0.467424	0.868666	0.666015	1.47101
1.50093	25.832	0.0905963	-0.493464	0.868672	1.62639	1.14214
1.50093	25.832	0.0905963	-0.463751	0.868919	-0.232226	1.86612
1.50093	25.832	0.0905962	-0.449972	0.868925	-0.567251	1.06531
1.50093	25.832	0.0905963	-0.443273	0.868928	2.85999	2.65249
1.50093	25.832	0.0905963	-0.454385	0.868981	2.74142	1.67318
1.50093	25.832	0.0905963	-0.476222	0.868997	2.67388	0.686788
1.50093	25.832	0.0905963	-0.478513	0.869059	-1.08821	2.509
1.50093	25.832	0.0905963	-0.476405	0.869086	-1.79001	0.627997
1.50093	25.832	0.0905963	-0.498134	0.869088	-1.43863	1.56816
1.50093	25.832	0.0905963	-0.464105	0.869175	-2.30714	2.07804
1.50093	25.832	0.0905963	-0.471162	0.869191	-2.64208	1.27726
0.800932	33.832	0.090616	0.915847	0.907884	-1.77655	1.11803
0.800932	25.832	0.0906159	0.95072	0.90794	-0.895613	0.0621407
1.50093	25.832	0.090616	0.961568	0.907955	0.54542	0.489469
0.800932	25.832	0.0906161	0.944804	0.907972	-2.81879	0.128173
2.00093	35.832	0.090616	0.915847	0.907999	-1.77655	1.11803
1.50093	25.832	0.090616	0.932893	0.908027	-1.79001	0.627996
1.50093	25.832	0.090616	0.959881	0.908027	-0.567251	1.06531
0.800932	25.832	0.090616	0.937688	0.90808	1.24154	0.789722
1.50093	25.832	0.090616	0.932244	0.908111	2.67388	0.686788
2.00093	35.832	0.0906159	0.95072	0.908113	-0.895613	0.0621407
0.800932	25.832	0.090616	0.915847	0.908166	-1.77655	1.11803
2.00093	35.832	0.0906161	0.944804	0.908175	-2.81879	0.128173
1.50093	25.832	0.090616	0.942765	0.908213	0.666015	1.47101
0.800932	33.832	0.0906159	0.95072	0.908236	-0.895613	0.0621407
1.50093	25.832	0.0906161	0.94541	0.90824	-0.232227	1.86612
1.50093	25.832	0.0906159	0.910349	0.908254	-1.43863	1.56816
1.50093	25.832	0.090616	0.915353	0.908256	1.62639	1.14214
1.50093	25.832	0.090616	0.938185	0.908259	-2.64208	1.27726
0.800932	33.832	0.0906161	0.944804	0.908286	-2.81879	0.128173
2.00093	45.832	0.090616	0.915847	0.908342	-1.77655	1.11803
1.50093	25.832	0.090616	0.955284	0.90842	2.74142	1.67318
0.800932	33.832	0.090616	0.937688	0.908446	1.24154	0.789722
2.00093	35.832	0.090616	0.937688	0.908457	1.24154	0.789722
1.50093	25.832	0.090616	0.946393	0.90849	-2.30714	2.07804
1.50093	25.832	0.090616	0.930424	0.908495	-1.08821	2.509
1.50093	25.832	0.090616	0.930455	0.90851	0.734837	2.45929
1.50093	25.832	0.090616	0.921655	0.908541	1.77876	1.99567
2.00093	57.832	0.0906161	0.944804	0.908579	-2.81879	0.128173
2.00093	57.832	0.090616	0.915847	0.908592	-1.77655	1.11803
1.50093	25.832	0.090616	0.965653	0.908641	2.85998	2.6525
2.00093	57.832	0.0906159	0.95072	0.908649	-0.895613	0.0621407
2.00093	45.832	0.0906159	0.95072	0.908669	-0.895613	0.0621407
2.00093	45.832	0.0906161	0.944804	0.908749	-2.81879	0.128173
2.00093	57.832	0.090616	0.937688	0.908976	1.24154	0.789722
2.00093	45.832	0.090616	0.937688	0.909148	1.24154	0.789722
0.800932	41.832	0.090616	0.915847	0.909487	-1.77655	1.11803
0.800932	41.832	0.0906159	0.95072	0.909731	-0.895613	0.0621407
0.800932	41.832	0.0906161	0.944804	0.909756	-2.81879	0.128173
0.800932	41.832	0.090616	0.937688	0.909994	1.24154	0.789722
2.00093	35.832	0.0906002	0.0342687	0.963181	0	0
0.800932	33.832	0.0906002	0.0342687	0.963379	0	0
0.800932	25.832	0.0906002	0.0342687	0.963528	0	0
1.50093	25.832	0.0906002	0.0342813	0.963784	-0.895613	0.0621402
1.50093	25.832	0.0906001	0.034257	0.963916	-2.8188	0.128174
1.50093	25.832	0.0906001	0.0342306	0.964138	-1.77655	1.11802
2.00093	45.832	0.0906002	0.0342687	0.964315	0	0
2.00093	57.832	0.0906002	0.0342687	0.964572	0	0
1.50093	25.832	0.0906002	0.0342788	0.964718	1.24154	0.789721
0.800932	41.832	0.0906002	0.0342687	0.965229	0	0
1.50093	25.832	0.0905922	-0.487904	0.99732	1.77876	1.99567
1.50093	25.832	0.0905922	-0.493464	0.997328	1.62639	1.14214
1.50093	25.832	0.0905922	-0.467423	0.997338	0.666015	1.47101
1.50093	25.832	0.0905923	-0.478149	0.997604	0.734837	2.45929
1.50093	25.832	0.0905922	-0.447707	0.997705	0.545421	0.48947
1.50093	25.832	0.0905922	-0.454383	0.997791	2.74142	1.67318
1.50093	25.832	0.0905922	-0.463749	0.997829	-0.232226	1.86612
2.00093	35.832	0.0905922	-0.492859	0.997908	-1.77655	1.11802
1.50093	25.832	0.0905921	-0.44997	0.997963	-0.567251	1.06531
1.50093	25.832	0.0905922	-0.476221	0.998087	2.67388	0.686788
0.800932	33.832	0.0905922	-0.45842	0.998134	-0.895608	0.0621403
1.50093	25.832	0.0905922	-0.443271	0.998146	2.85999	2.65249
1.50093	25.832	0.0905922	-0.498134	0.998157	-1.43863	1.56816
1.50093	25.832	0.0905922	-0.471161	0.998241	-2.64208	1.27726
1.50093	25.832	0.0905922	-0.464104	0.998335	-2.30714	2.07804
2.00093	35.832	0.0905922	-0.45842	0.998374	-0.895608	0.0621403
1.50093	25.832	0.0905922	-0.478512	0.99839	-1.08821	2.509
0.800932	33.832	0.0905922	-0.492859	0.998444	-1.77655	1.11802
1.50093	25.832	0.0905922	-0.476404	0.998488	-1.79001	0.627997
2.00093	57.832	0.0905922	-0.492859	0.998526	-1.77655	1.11802
0.800932	25.832	0.0905922	-0.45842	0.998606	-0.895608	0.0621403
2.00093	57.832	0.0905922	-0.472444	0.998717	1.24154	0.789722
0.800932	25.832	0.0905922	-0.492859	0.998742	-1.77655	1.11802
0.800932	25.832	0.0905921	-0.464177	0.998786	-2.81879	0.128173
2.00093	45.832	0.0905922	-0.492859	0.998834	-1.77655	1.11802
2.00093	45.832	0.0905922	-0.472444	0.999006	1.24154	0.789722
2.00093	45.832	0.0905922	-0.45842	0.999026	-0.895608	0.0621403
0.800932	33.832	0.0905921	-0.464177	0.999088	-2.81879	0.128173
0.800932	33.832	0.0905922	-0.472444	0.999451	1.24154	0.789722
2.00093	35.832	0.0905922	-0.472444	0.999514	1.24154	0.789722
0.800932	25.832	0.0905922	-0.472444	0.999569	1.24154	0.789722
2.00093	57.832	0.0905922	-0.45842	0.999783	-0.895608	0.0621403
2.00093	35.832	0.0905921	-0.464177	0.99983	-2.81879	0.128173
2.00093	57.832	0.0905921	-0.464177	0.999981	-2.81879	0.128173
2.00093	45.832	0.0905921	-0.464177	1.00002	-2.81879	0.128173
0.800932	41.832	0.0905922	-0.45842	1.00031	-0.895608	0.0621403
0.800932	41.832	0.0905922	-0.492859	1.0005	-1.77655	1.11802
0.800932	41.832	0.0905921	-0.464177	1.00133	-2.81879	0.128173
0.800932	41.832	0.0905922	-0.472444	1.00147	1.24154	0.789722
2.00093	37.832	0.693983	0.994707	0.0440793	-0.567251	1.06531
2.00093	37.832	0.693984	0.994948	0.0441227	0.54542	0.489469
2.00093	37.832	0.693984	0.991201	0.0441289	-1.79001	0.627997
2.00093	57.832	0.693984	0.988998	0.0442989	-1.77655	1.11803
3.50093	57.832	0.693984	0.988998	0.0442989	-1.77655	1.11803
2.00093	37.832	0.693984	0.988289	0.0443276	-1.43863	1.56816
2.00093	47.832	0.693984	0.988998	0.0443809	-1.77655	1.11803
3.50093	47.832	0.693984	0.988998	0.0443809	-1.77655	1.11803
2.00093	37.832	0.693984	0.992841	0.0444033	-0.232227	1.86612
2.00093	37.832	0.693984	0.991149	0.0444098	2.67388	0.686787
2.00093	37.832	0.693983	0.992457	0.0444356	0.666015	1.47101
2.00093	57.832	0.693984	0.992768	0.0444744	-2.8188	0.128174
3.50093	57.832	0.693984	0.992768	0.0444744	-2.8188	0.128174
2.00093	57.832	0.693984	0.993535	0.0445303	-0.89561	0.0621402
3.50093	57.832	0.693984	0.993535	0.0445303	-0.89561	0.0621402
2.00093	37.832	0.693985	0.99189	0.0445537	-2.64208	1.27726
2.00093	37.832	0.693985	0.988929	0.0445619	1.62639	1.14214
2.00093	37.832	0.693984	0.990893	0.0447112	-1.08821	2.509
2.00093	47.832	0.693984	0.992768	0.0447287	-2.8188	0.128174
3.50093	47.832	0.693984	0.992768	0.0447287	-2.8188	0.128174
2.00093	57.832	0.693983	0.991795	0.0447512	1.24154	0.789722
3.50093	57.832	0.693983	0.991795	0.0447512	1.24154	0.789722
2.00093	37.832	0.693985	0.99292	0.0447673	-2.30713	2.07804
2.00093	37.832	0.693984	0.99091	0.0448364	0.734838	2.45929
2.00093	47.832	0.693984	0.993535	0.0448591	-0.89561	0.0621402
3.50093	47.832	0.693984	0.993535	0.0448591	-0.89561	0.0621402
2.00093	37.832	0.693983	0.994113	0.044902	2.74142	1.67318
2.00093	37.832	0.693984	0.989722	0.0449431	1.77876	1.99567
2.00093	37.832	0.693983	0.995494	0.0450462	2.85999	2.6525
2.00093	47.832	0.693983	0.991795	0.0450772	1.24154	0.789722
3.50093	47.832	0.693983	0.991795	0.0450772	1.24154	0.789722
2.00093	37.832	0.694236	0.00454544	0.0832435	-1.77655	1.11803
2.00093	37.832	0.694236	0.00439829	0.0836718	-0.895602	0.062141
2.00093	37.832	0.694236	0.00443985	0.0838461	1.24154	0.789722
2.00093	37.832	0.694237	0.00456805	0.0838758	-2.81879	0.128174
2.00093	57.832	0.694236	0.00436588	0.0843349	0	0
3.50093	57.832	0.694236	0.00436588	0.0843349	0	0
2.00093	47.832	0.694236	0.00436588	0.0848363	0	0
3.50093	47.832	0.694236	0.00436588	0.0848363	0	0
2.00093	47.832	0.694362	-0.495279	0.102772	-2.81879	0.128173
3.50093	47.832	0.694362	-0.495279	0.102772	-2.81879	0.128173
2.00093	57.832	0.694363	-0.499043	0.103066	-1.77655	1.11803
3.50093	57.832	0.694363	-0.499043	0.103066	-1.77655	1.11803
2.00093	57.832	0.694362	-0.495279	0.103382	-2.81879	0.128173
3.50093	57.832	0.694362	-0.495279	0.103382	-2.81879	0.128173
2.00093	37.832	0.694362	-0.493105	0.103439	0.545421	0.489469
2.00093	47.832	0.694363	-0.499043	0.10349	-1.77655	1.11803
3.50093	47.832	0.694363	-0.499043	0.10349	-1.77655	1.11803
2.00093	37.832	0.694362	-0.49713	0.103562	0.734838	2.45929
2.00093	37.832	0.694362	-0.499114	0.103618	1.62639	1.14214
2.00093	37.832	0.694362	-0.49561	0.103629	0.666014	1.47101
2.00093	37.832	0.694362	-0.492554	0.103635	2.85999	2.6525
2.00093	37.832	0.694363	-0.498334	0.103644	1.77876	1.99567
2.00093	37.832	0.694362	-0.496889	0.103727	2.67388	0.686788
2.00093	37.832	0.694362	-0.493355	0.103734	-0.567251	1.06531
2.00093	37.832	0.694362	-0.49521	0.103735	-0.232226	1.86612
2.00093	57.832	0.694363	-0.496271	0.103766	1.24154	0.789722
3.50093	57.832	0.694363	-0.496271	0.103766	1.24154	0.789722
2.00093	37.832	0.694362	-0.497153	0.103769	-1.08821	2.509
2.00093	37.832	0.694363	-0.493947	0.103807	2.74142	1.67318
2.00093	47.832	0.694363	-0.496271	0.103839	1.24154	0.789722
3.50093	47.832	0.694363	-0.496271	0.103839	1.24154	0.789722
2.00093	37.832	0.694363	-0.496851	0.103862	-1.79001	0.627996
2.00093	37.832	0.694362	-0.495152	0.103882	-2.30713	2.07804
2.00093	37.832	0.694363	-0.499748	0.103922	-1.43863	1.56816
2.00093	37.832	0.694362	-0.496163	0.103932	-2.64208	1.27726
2.00093	57.832	0.694362	-0.494516	0.104007	-0.895608	0.0621402
3.50093	57.832	0.694362	-0.494516	0.104007	-0.895608	0.0621402
2.00093	47.832	0.694362	-0.494516	0.104398	-0.895608	0.0621402
3.50093	47.832	0.694362	-0.494516	0.104398	-0.895608	0.0621402
2.00093	37.832	0.693913	0.994948	0.118764	0.54542	0.489469
2.00093	37.832	0.693913	0.991148	0.118863	2.67388	0.686787
2.00093	37.832	0.693912	0.9912	0.11888	-1.79001	0.627997
2.00093	37.832	0.693913	0.988928	0.118944	1.62639	1.14214
2.00093	37.832	0.693912	0.994707	0.118945	-0.567251	1.06531
2.00093	37.832	0.693912	0.992456	0.11903	0.666015	1.47101
2.00093	37.832	0.693913	0.991889	0.119131	-2.64208	1.27726
2.00093	37.832	0.693912	0.99284	0.11922	-0.232227	1.86612
2.00093	37.832	0.693912	0.988288	0.119224	-1.43863	1.56816
2.00093	37.832	0.693912	0.994112	0.119242	2.74142	1.67318
2.00093	37.832	0.693912	0.989721	0.119281	1.77876	1.99567
2.00093	37.832	0.693913	0.990909	0.119413	0.734838	2.45929
2.00093	37.832	0.693913	0.992919	0.119431	-2.30713	2.07804
2.00093	37.832	0.693913	0.990892	0.119497	-1.08821	2.509
2.00093	37.832	0.693912	0.995494	0.119523	2.85999	2.6525
2.00093	37.832	0.693849	0.0341452	0.158597	-1.77655	1.11803
2.00093	37.832	0.69385	-0.0365261	0.158621	-2.81879	0.128174
2.00093	37.832	0.693849	0.0317257	0.158846	1.24154	0.789722
2.00093	37.832	0.693849	-0.0335557	0.158998	-0.895602	0.062141
2.00093	37.832	0.693818	-0.496887	0.178647	2.67388	0.686788
2.00093	37.832	0.693818	-0.49715	0.178682	-1.08821	2.509
2.00093	37.832	0.693818	-0.499113	0.178712	1.62639	1.14214
2.00093	37.832	0.693817	-0.4931	0.178834	0.545421	0.489469
2.00093	37.832	0.693817	-0.497128	0.178838	0.734838	2.45929
2.00093	37.832	0.693817	-0.495206	0.178847	-0.232226	1.86612
2.00093	37.832	0.693817	-0.495607	0.178858	0.666014	1.47101
2.00093	37.832	0.693818	-0.498333	0.179041	1.77876	1.99567
2.00093	37.832	0.693818	-0.493942	0.179057	2.74142	1.67318
2.00093	37.832	0.693818	-0.49515	0.179087	-2.30713	2.07804
2.00093	37.832	0.693818	-0.49616	0.179095	-2.64208	1.27726
2.00093	37.832	0.693818	-0.499748	0.179128	-1.43863	1.56816
2.00093	37.832	0.693818	-0.49335	0.179187	-0.567251	1.06531
2.00093	37.832	0.693818	-0.492548	0.179284	2.85999	2.6525
2.00093	37.832	0.693818	-0.496848	0.179349	-1.79001	0.627996
2.00093	37.832	0.693905	0.994948	0.203115	0.54542	0.489469
2.00093	37.832	0.693905	0.9912	0.203153	-1.79001	0.627997
2.00093	37.832	0.693904	0.994707	0.203167	-0.567251	1.06531
2.00093	37.832	0.693905	0.991148	0.203255	2.67388	0.686787
2.00093	57.832	0.693905	0.988997	0.203293	-1.77655	1.11803
3.50093	57.832	0.693905	0.988997	0.203293	-1.77655	1.11803
2.00093	37.832	0.693904	0.992456	0.203334	0.666015	1.47101
2.00093	37.832	0.693906	0.988928	0.20334	1.62639	1.14214
2.00093	37.832	0.693905	0.988288	0.203352	-1.43863	1.56816
2.00093	47.832	0.693905	0.988997	0.203364	-1.77655	1.11803
3.50093	47.832	0.693905	0.988997	0.203364	-1.77655	1.11803
2.00093	37.832	0.693905	0.99284	0.203386	-0.232227	1.86612
2.00093	37.832	0.693905	0.991889	0.203394	-2.64208	1.27726
2.00093	57.832	0.693905	0.992767	0.203451	-2.8188	0.128174
3.50093	57.832	0.693905	0.992767	0.203451	-2.8188	0.128174
2.00093	37.832	0.693904	0.994112	0.203562	2.74142	1.67318
2.00093	57.832	0.693905	0.993534	0.203565	-0.89561	0.0621402
3.50093	57.832	0.693905	0.993534	0.203565	-0.89561	0.0621402
2.00093	37.832	0.693906	0.992919	0.203581	-2.30713	2.07804
2.00093	37.832	0.693905	0.990892	0.203588	-1.08821	2.509
2.00093	47.832	0.693905	0.992767	0.20359	-2.8188	0.128174
3.50093	47.832	0.693905	0.992767	0.20359	-2.8188	0.128174
2.00093	37.832	0.693905	0.989721	0.203594	1.77876	1.99567
2.00093	37.832	0.693905	0.990909	0.203604	0.734838	2.45929
2.00093	37.832	0.693904	0.995494	0.203719	2.85999	2.6525
2.00093	57.832	0.693904	0.991794	0.203732	1.24154	0.789722
3.50093	57.832	0.693904	0.991794	0.203732	1.24154	0.789722
3.50093	47.832	0.693905	0.993534	0.203765	-0.89561	0.0621402
2.00093	47.832	0.693905	0.993534	0.203765	-0.89561	0.0621402
2.00093	47.832	0.693904	0.991794	0.203891	1.24154	0.789722
3.50093	47.832	0.693904	0.991794	0.203891	1.24154	0.789722
2.00093	37.832	0.693809	0.00444194	0.246393	-1.77655	1.11803
2.00093	37.832	0.693809	0.00447982	0.246447	-0.895602	0.062141
2.00093	37.832	0.693808	0.00447885	0.246596	1.24154	0.789722
2.00093	37.832	0.693809	0.00447378	0.246689	-2.81879	0.128174
2.00093	57.832	0.693808	0.00446744	0.247149	0	0
3.50093	57.832	0.693808	0.00446744	0.247149	0	0
2.00093	47.832	0.693808	0.00446744	0.24729	0	0
3.50093	47.832	0.693808	0.00446744	0.24729	0	0
2.00093	57.832	0.69376	-0.495275	0.267714	-2.81879	0.128173
3.50093	57.832	0.69376	-0.495275	0.267714	-2.81879	0.128173
3.50093	47.832	0.69376	-0.495275	0.267934	-2.81879	0.128173
2.00093	47.832	0.69376	-0.495275	0.267934	-2.81879	0.128173
2.00093	57.832	0.693761	-0.499042	0.267966	-1.77655	1.11803
3.50093	57.832	0.693761	-0.499042	0.267966	-1.77655	1.11803
2.00093	47.832	0.693761	-0.499042	0.267998	-1.77655	1.11803
3.50093	47.832	0.693761	-0.499042	0.267998	-1.77655	1.11803
2.00093	37.832	0.69376	-0.493099	0.268085	0.545421	0.489469
2.00093	37.832	0.69376	-0.497128	0.268123	0.734838	2.45929
2.00093	37.832	0.69376	-0.495606	0.26816	0.666014	1.47101
2.00093	37.832	0.693761	-0.498332	0.268167	1.77876	1.99567
2.00093	37.832	0.693761	-0.499113	0.268247	1.62639	1.14214
2.00093	37.832	0.693761	-0.493349	0.268261	-0.567251	1.06531
2.00093	37.832	0.693761	-0.492547	0.268271	2.85999	2.6525
2.00093	37.832	0.69376	-0.495206	0.268305	-0.232226	1.86612
2.00093	37.832	0.693761	-0.493941	0.268402	2.74142	1.67318
2.00093	37.832	0.693761	-0.496848	0.268447	-1.79001	0.627996
2.00093	37.832	0.693761	-0.496887	0.268484	2.67388	0.686788
2.00093	37.832	0.693761	-0.499748	0.268514	-1.43863	1.56816
2.00093	37.832	0.693761	-0.497151	0.268528	-1.08821	2.509
2.00093	37.832	0.693761	-0.49616	0.26856	-2.64208	1.27726
2.00093	37.832	0.693761	-0.495148	0.268573	-2.30713	2.07804
2.00093	57.832	0.693761	-0.496267	0.268631	1.24154	0.789722
3.50093	57.832	0.693761	-0.496267	0.268631	1.24154	0.789722
2.00093	47.832	0.693761	-0.496267	0.268745	1.24154	0.789722
3.50093	47.832	0.693761	-0.496267	0.268745	1.24154	0.789722
2.00093	47.832	0.69376	-0.494511	0.269048	-0.895608	0.0621402
3.50093	47.832	0.69376	-0.494511	0.269048	-0.895608	0.0621402
2.00093	57.832	0.69376	-0.494511	0.269202	-0.895608	0.0621402
3.50093	57.832	0.69376	-0.494511	0.269202	-0.895608	0.0621402
2.00093	37.832	0.693891	0.994707	0.292482	-0.567251	1.06531
2.00093	37.832	0.693892	0.994947	0.292487	0.54542	0.489469
2.00093	37.832	0.693892	0.9912	0.292497	-1.79001	0.627997
2.00093	37.832	0.693892	0.991148	0.292623	2.67388	0.686787
2.00093	37.832	0.693892	0.988287	0.292626	-1.43863	1.56816
2.00093	37.832	0.693891	0.992456	0.292658	0.666015	1.47101
2.00093	37.832	0.693892	0.99284	0.292671	-0.232227	1.86612
2.00093	37.832	0.693893	0.988927	0.292697	1.62639	1.14214
2.00093	37.832	0.693892	0.991889	0.292709	-2.64208	1.27726
2.00093	37.832	0.693892	0.990892	0.292842	-1.08821	2.509
2.00093	37.832	0.693893	0.992919	0.292851	-2.30713	2.07804
2.00093	37.832	0.693891	0.994112	0.292884	2.74142	1.67318
2.00093	37.832	0.693892	0.990909	0.292889	0.734838	2.45929
2.00093	37.832	0.693892	0.98972	0.292911	1.77876	1.99567
2.00093	37.832	0.693891	0.995494	0.292993	2.85999	2.6525
2.00093	37.832	0.693783	0.0044385	0.337805	-1.77655	1.11803
2.00093	37.832	0.693783	0.00448281	0.338048	-0.895602	0.062141
2.00093	37.832	0.693783	0.00448097	0.338281	1.24154	0.789722
2.00093	37.832	0.693783	0.00447045	0.338295	-2.81879	0.128174
2.00093	37.832	0.693728	-0.497128	0.360639	0.734838	2.45929
2.00093	37.832	0.693728	-0.493099	0.36068	0.545421	0.489469
2.00093	37.832	0.693729	-0.495606	0.360693	0.666014	1.47101
2.00093	37.832	0.693729	-0.498332	0.360766	1.77876	1.99567
2.00093	37.832	0.693729	-0.499113	0.360773	1.62639	1.14214
2.00093	37.832	0.693728	-0.495205	0.360847	-0.232226	1.86612
2.00093	37.832	0.693729	-0.493349	0.360883	-0.567251	1.06531
2.00093	37.832	0.693729	-0.492547	0.361018	2.85999	2.6525
2.00093	37.832	0.693729	-0.493941	0.361067	2.74142	1.67318
2.00093	37.832	0.693729	-0.496887	0.361068	2.67388	0.686788
2.00093	37.832	0.693729	-0.49715	0.361125	-1.08821	2.509
2.00093	37.832	0.693729	-0.496848	0.361174	-1.79001	0.627996
2.00093	37.832	0.693729	-0.499748	0.361182	-1.43863	1.56816
2.00093	37.832	0.693729	-0.496159	0.361266	-2.64208	1.27726
2.00093	37.832	0.693729	-0.495148	0.361274	-2.30713	2.07804
2.00093	37.832	0.693873	0.994707	0.382776	-0.567251	1.06531
2.00093	37.832	0.693873	0.9912	0.382806	-1.79001	0.627997
2.00093	37.832	0.693874	0.994947	0.382809	0.54542	0.489469
2.00093	37.832	0.693873	0.988287	0.382904	-1.43863	1.56816
2.00093	37.832	0.693874	0.991148	0.382952	2.67388	0.686787
2.00093	37.832	0.693873	0.99284	0.382955	-0.232227	1.86612
2.00093	37.832	0.693873	0.992456	0.382968	0.666015	1.47101
2.00093	37.832	0.693874	0.991889	0.383019	-2.64208	1.27726
2.00093	37.832	0.693874	0.988927	0.383037	1.62639	1.14214
2.00093	37.832	0.693874	0.990891	0.383107	-1.08821	2.509
2.00093	37.832	0.693874	0.992919	0.383126	-2.30713	2.07804
2.00093	37.832	0.693874	0.990909	0.383173	0.734838	2.45929
2.00093	37.832	0.693873	0.994112	0.383205	2.74142	1.67318
2.00093	37.832	0.693873	0.98972	0.383228	1.77876	1.99567
2.00093	37.832	0.693873	0.995494	0.383275	2.85999	2.6525
2.00093	37.832	0.693752	0.00443503	0.430189	-1.77655	1.11803
2.00093	37.832	0.693752	0.00448643	0.43034	-0.895602	0.062141
2.00093	37.832	0.693752	0.00446646	0.430608	-2.81879	0.128174
2.00093	37.832	0.693751	0.0044834	0.430622	1.24154	0.789722
2.00093	37.832	0.69369	-0.493099	0.453986	0.545421	0.489469
2.00093	37.832	0.693691	-0.497128	0.454007	0.734838	2.45929
2.00093	37.832	0.693691	-0.495606	0.454029	0.666014	1.47101
2.00093	37.832	0.693691	-0.498332	0.4541	1.77876	1.99567
2.00093	37.832	0.693691	-0.499113	0.454114	1.62639	1.14214
2.00093	37.832	0.69369	-0.495205	0.45415	-0.232226	1.86612
2.00093	37.832	0.693691	-0.493348	0.454194	-0.567251	1.06531
2.00093	37.832	0.693691	-0.492547	0.454337	2.85999	2.6525
2.00093	37.832	0.693691	-0.493941	0.454401	2.74142	1.67318
2.00093	37.832	0.693691	-0.496886	0.454406	2.67388	0.686788
2.00093	37.832	0.693691	-0.49715	0.454419	-1.08821	2.509
2.00093	37.832	0.693691	-0.496848	0.454481	-1.79001	0.627996
2.00093	37.832	0.693691	-0.499748	0.454499	-1.43863	1.56816
2.00093	37.832	0.693691	-0.496159	0.454561	-2.64208	1.27726
2.00093	37.832	0.693691	-0.495148	0.454588	-2.30713	2.07804
2.00093	37.832	0.693849	0.994706	0.474409	-0.567251	1.06531
2.00093	37.832	0.69385	0.991199	0.474445	-1.79001	0.627997
2.00093	37.832	0.69385	0.994947	0.474472	0.54542	0.489469
2.00093	37.832	0.69385	0.988287	0.474513	-1.43863	1.56816
2.00093	47.832	0.69385	0.988996	0.474543	-1.77655	1.11803
3.50093	47.832	0.69385	0.988996	0.474543	-1.77655	1.11803
2.00093	37.832	0.69385	0.992839	0.474573	-0.232227	1.86612
2.00093	37.832	0.69385	0.991147	0.474615	2.67388	0.686787
2.00093	57.832	0.69385	0.988996	0.474619	-1.77655	1.11803
3.50093	57.832	0.69385	0.988996	0.474619	-1.77655	1.11803
2.00093	37.832	0.693849	0.992455	0.474624	0.666015	1.47101
2.00093	37.832	0.693851	0.991889	0.474651	-2.64208	1.27726
2.00093	37.832	0.693851	0.988927	0.474708	1.62639	1.14214
2.00093	37.832	0.69385	0.990891	0.474724	-1.08821	2.509
2.00093	37.832	0.693851	0.992918	0.474742	-2.30713	2.07804
2.00093	37.832	0.69385	0.990908	0.474818	0.734838	2.45929
2.00093	37.832	0.693849	0.994112	0.474856	2.74142	1.67318
2.00093	47.832	0.69385	0.992767	0.474862	-2.8188	0.128174
3.50093	47.832	0.69385	0.992767	0.474862	-2.8188	0.128174
2.00093	37.832	0.69385	0.98972	0.474886	1.77876	1.99567
2.00093	37.832	0.693849	0.995493	0.474914	2.85999	2.6525
2.00093	57.832	0.69385	0.992767	0.475015	-2.8188	0.128174
3.50093	57.832	0.69385	0.992767	0.475015	-2.8188	0.128174
2.00093	47.832	0.69385	0.993534	0.475052	-0.89561	0.0621402
3.50093	47.832	0.69385	0.993534	0.475052	-0.89561	0.0621402
3.50093	57.832	0.69385	0.993534	0.475193	-0.89561	0.0621402
2.00093	57.832	0.69385	0.993534	0.475193	-0.89561	0.0621402
2.00093	47.832	0.693849	0.991794	0.475257	1.24154	0.789722
3.50093	47.832	0.693849	0.991794	0.475257	1.24154	0.789722
2.00093	57.832	0.693849	0.991794	0.475337	1.24154	0.789722
3.50093	57.832	0.693849	0.991794	0.475337	1.24154	0.789722
2.00093	37.832	0.693715	0.00443178	0.522848	-1.77655	1.11803
2.00093	37.832	0.693715	0.00449073	0.52297	-0.895602	0.062141
2.00093	37.832	0.693715	0.00448638	0.523151	1.24154	0.789722
2.00093	37.832	0.693715	0.00446148	0.523215	-2.81879	0.128174
2.00093	47.832	0.693714	0.00447711	0.523965	0	0
3.50093	47.832	0.693714	0.00447711	0.523965	0	0
2.00093	57.832	0.693714	0.00447711	0.524408	0	0
3.50093	57.832	0.693714	0.00447711	0.524408	0	0
2.00093	57.832	0.693648	-0.499042	0.546274	-1.77655	1.11803
3.50093	57.832	0.693648	-0.499042	0.546274	-1.77655	1.11803
2.00093	47.832	0.693647	-0.495275	0.546753	-2.81879	0.128173
3.50093	47.832	0.693647	-0.495275	0.546753	-2.81879	0.128173
2.00093	57.832	0.693647	-0.495275	0.546797	-2.81879	0.128173
3.50093	57.832	0.693647	-0.495275	0.546797	-2.81879	0.128173
2.00093	47.832	0.693648	-0.499042	0.546952	-1.77655	1.11803
3.50093	47.832	0.693648	-0.499042	0.546952	-1.77655	1.11803
2.00093	37.832	0.693647	-0.493098	0.547075	0.545421	0.489469
2.00093	37.832	0.693647	-0.497127	0.547081	0.734838	2.45929
2.00093	37.832	0.693647	-0.495606	0.547123	0.666014	1.47101
2.00093	37.832	0.693648	-0.498332	0.547183	1.77876	1.99567
2.00093	37.832	0.693647	-0.499113	0.547225	1.62639	1.14214
2.00093	37.832	0.693647	-0.495205	0.547225	-0.232226	1.86612
2.00093	37.832	0.693647	-0.493348	0.547229	-0.567251	1.06531
2.00093	37.832	0.693647	-0.492546	0.547345	2.85999	2.6525
2.00093	37.832	0.693647	-0.49394	0.547429	2.74142	1.67318
2.00093	37.832	0.693647	-0.496886	0.547446	2.67388	0.686788
2.00093	37.832	0.693647	-0.49715	0.547457	-1.08821	2.509
2.00093	37.832	0.693647	-0.496848	0.547469	-1.79001	0.627996
2.00093	37.832	0.693648	-0.499748	0.547513	-1.43863	1.56816
2.00093	37.832	0.693647	-0.496159	0.547536	-2.64208	1.27726
2.00093	37.832	0.693647	-0.495147	0.547571	-2.30713	2.07804
2.00093	47.832	0.693647	-0.496267	0.547738	1.24154	0.789722
3.50093	47.832	0.693647	-0.496267	0.547738	1.24154	0.789722
2.00093	47.832	0.693647	-0.49451	0.548199	-0.895608	0.0621402
3.50093	47.832	0.693647	-0.49451	0.548199	-0.895608	0.0621402
2.00093	57.832	0.693647	-0.496267	0.549152	1.24154	0.789722
3.50093	57.832	0.693647	-0.496267	0.549152	1.24154	0.789722
2.00093	57.832	0.693647	-0.49451	0.549331	-0.895608	0.0621402
3.50093	57.832	0.693647	-0.49451	0.549331	-0.895608	0.0621402
2.50093	45.832	1.63839	0.997756	0.0335708	-0.567251	1.06531
2.50093	45.832	1.63839	0.997859	0.0336095	0.545421	0.489469
3.50093	45.832	1.63839	0.997261	0.0336144	-0.895603	0.0621402
2.50093	45.832	1.63839	0.996272	0.033637	-1.79001	0.627997
3.50093	45.832	1.63839	0.996936	0.0336424	-2.81879	0.128173
3.50093	45.832	1.63839	0.995339	0.0336894	-1.77655	1.11802
2.50093	45.832	1.63839	0.996966	0.033695	-0.232226	1.86612
3.50093	45.832	1.63838	0.996522	0.0336974	1.24154	0.789722
2.50093	45.832	1.63839	0.995039	0.0337092	-1.43863	1.56816
2.50093	45.832	1.63839	0.996802	0.033713	0.666015	1.47101
2.50093	45.832	1.63839	0.996251	0.0337826	2.67388	0.686787
2.50093	45.832	1.63839	0.99531	0.0338092	1.62639	1.14214
2.50093	45.832	1.63839	0.996564	0.0338578	-2.64208	1.27726
2.50093	45.832	1.63839	0.996142	0.0338628	-1.08821	2.509
2.50093	45.832	1.63839	0.996149	0.0339053	0.734838	2.45929
2.50093	45.832	1.63839	0.996998	0.033935	-2.30714	2.07804
2.50093	45.832	1.63839	0.995645	0.0339744	1.77876	1.99567
2.50093	45.832	1.63839	0.997505	0.0340056	2.74142	1.67318
2.50093	45.832	1.63839	0.998091	0.0340391	2.85999	2.6525
2.50093	45.832	1.63898	0.00182661	0.0624189	-0.895624	0.0621405
2.50093	45.832	1.63898	0.00196879	0.0624618	-1.77655	1.11803
3.50093	45.832	1.63898	0.00179598	0.0624783	0	0
2.50093	45.832	1.63898	0.00186723	0.062568	1.24154	0.789722
2.50093	45.832	1.63898	0.00198904	0.0627084	-2.81879	0.128174
3.50093	45.832	1.63928	-0.498416	0.0769498	1.24154	0.789722
3.50093	45.832	1.63927	-0.497675	0.0769633	-0.895607	0.0621407
3.50093	45.832	1.63928	-0.499594	0.0770126	-1.77655	1.11803
2.50093	45.832	1.63928	-0.496844	0.0770142	2.85998	2.6525
2.50093	45.832	1.63928	-0.497941	0.0770751	-2.30713	2.07804
2.50093	45.832	1.63927	-0.497077	0.0770886	0.545421	0.489469
2.50093	45.832	1.63928	-0.498793	0.0771458	-1.08821	2.509
2.50093	45.832	1.63927	-0.498664	0.0771478	-1.79001	0.627997
2.50093	45.832	1.63927	-0.497181	0.0771666	-0.567251	1.06531
3.50093	45.832	1.63928	-0.497999	0.0771856	-2.81879	0.128173
2.50093	45.832	1.63928	-0.499893	0.077186	-1.43863	1.56816
2.50093	45.832	1.63928	-0.498372	0.0772102	-2.64208	1.27726
2.50093	45.832	1.63927	-0.497432	0.0772227	2.74142	1.67318
2.50093	45.832	1.63928	-0.498682	0.0772501	2.67388	0.686787
2.50093	45.832	1.63927	-0.499623	0.0772869	1.62639	1.14214
2.50093	45.832	1.63928	-0.499291	0.0772911	1.77876	1.99567
2.50093	45.832	1.63927	-0.497969	0.0773091	-0.232226	1.86612
2.50093	45.832	1.63927	-0.498136	0.0773135	0.666015	1.47101
2.50093	45.832	1.63928	-0.498784	0.0773505	0.734837	2.45929
2.50093	45.832	1.63821	0.997859	0.0889548	0.545421	0.489469
2.50093	45.832	1.63821	0.997756	0.0890154	-0.567251	1.06531
2.50093	45.832	1.63821	0.996802	0.089032	0.666015	1.47101
2.50093	45.832	1.63821	0.995309	0.0890896	1.62639	1.14214
2.50093	45.832	1.63821	0.996271	0.0890924	-1.79001	0.627997
2.50093	45.832	1.63821	0.996966	0.0891235	-0.232226	1.86612
2.50093	45.832	1.63821	0.99625	0.0891318	2.67388	0.686787
2.50093	45.832	1.63821	0.995039	0.0892388	-1.43863	1.56816
2.50093	45.832	1.63821	0.996149	0.0892725	0.734838	2.45929
2.50093	45.832	1.63821	0.995644	0.0892771	1.77876	1.99567
2.50093	45.832	1.63821	0.996563	0.0893067	-2.64208	1.27726
2.50093	45.832	1.63821	0.997504	0.089355	2.74142	1.67318
2.50093	45.832	1.63821	0.996141	0.0893584	-1.08821	2.509
2.50093	45.832	1.63821	0.996998	0.0894343	-2.30714	2.07804
2.50093	45.832	1.63821	0.998091	0.0894562	2.85999	2.6525
2.50093	45.832	1.63806	0.0327054	0.11878	1.24154	0.789722
2.50093	45.832	1.63806	-0.0334879	0.118915	-0.895624	0.0621405
2.50093	45.832	1.63806	-0.0347917	0.119009	-2.81879	0.128174
2.50093	45.832	1.63806	0.0337262	0.119259	-1.77655	1.11803
2.50093	45.832	1.63798	-0.498792	0.13373	-1.08821	2.509
2.50093	45.832	1.63798	-0.49794	0.133803	-2.30713	2.07804
2.50093	45.832	1.63798	-0.499893	0.133888	-1.43863	1.56816
2.50093	45.832	1.63798	-0.498663	0.134047	-1.79001	0.627997
2.50093	45.832	1.63798	-0.498371	0.134063	-2.64208	1.27726
2.50093	45.832	1.63798	-0.497179	0.13407	-0.567251	1.06531
2.50093	45.832	1.63798	-0.497075	0.134118	0.545421	0.489469
2.50093	45.832	1.63798	-0.496842	0.134135	2.85998	2.6525
2.50093	45.832	1.63798	-0.497967	0.134168	-0.232226	1.86612
2.50093	45.832	1.63798	-0.498681	0.134226	2.67388	0.686787
2.50093	45.832	1.63798	-0.49743	0.134267	2.74142	1.67318
2.50093	45.832	1.63798	-0.499623	0.134361	1.62639	1.14214
2.50093	45.832	1.63798	-0.498134	0.134377	0.666015	1.47101
2.50093	45.832	1.63798	-0.49929	0.134549	1.77876	1.99567
2.50093	45.832	1.63798	-0.498783	0.134565	0.734837	2.45929
2.50093	45.832	1.63819	0.997756	0.152364	-0.567251	1.06531
2.50093	45.832	1.63819	0.997859	0.1524	0.545421	0.489469
2.50093	45.832	1.63819	0.996802	0.152438	0.666015	1.47101
2.50093	45.832	1.63819	0.996966	0.152461	-0.232226	1.86612
2.50093	45.832	1.63819	0.996271	0.152575	-1.79001	0.627997
2.50093	45.832	1.63819	0.995309	0.152646	1.62639	1.14214
2.50093	45.832	1.63819	0.995039	0.152653	-1.43863	1.56816
2.50093	45.832	1.63819	0.996149	0.152721	0.734838	2.45929
2.50093	45.832	1.63819	0.99625	0.152734	2.67388	0.686787
2.50093	45.832	1.63819	0.996141	0.152781	-1.08821	2.509
2.50093	45.832	1.63819	0.995644	0.152861	1.77876	1.99567
2.50093	45.832	1.63819	0.996563	0.152919	-2.64208	1.27726
2.50093	45.832	1.63819	0.996998	0.152992	-2.30714	2.07804
2.50093	45.832	1.63819	0.997504	0.153034	2.74142	1.67318
2.50093	45.832	1.63819	0.998091	0.153037	2.85999	2.6525
2.50093	45.832	1.63796	0.00189928	0.184516	1.24154	0.789722
2.50093	45.832	1.63796	0.0019002	0.184661	-0.895624	0.0621405
2.50093	45.832	1.63796	0.00189399	0.184778	-2.81879	0.128174
2.50093	45.832	1.63796	0.00186207	0.185132	-1.77655	1.11803
2.50093	45.832	1.63785	-0.497939	0.200861	-2.30713	2.07804
2.50093	45.832	1.63785	-0.496842	0.200906	2.85998	2.6525
2.50093	45.832	1.63784	-0.498662	0.200908	-1.79001	0.627997
2.50093	45.832	1.63785	-0.499893	0.200958	-1.43863	1.56816
2.50093	45.832	1.63784	-0.497179	0.20101	-0.567251	1.06531
2.50093	45.832	1.63785	-0.498371	0.201024	-2.64208	1.27726
2.50093	45.832	1.63785	-0.498792	0.201033	-1.08821	2.509
2.50093	45.832	1.63784	-0.497075	0.201118	0.545421	0.489469
2.50093	45.832	1.63784	-0.49743	0.201142	2.74142	1.67318
2.50093	45.832	1.63784	-0.497967	0.201231	-0.232226	1.86612
2.50093	45.832	1.63785	-0.498681	0.201255	2.67388	0.686787
2.50093	45.832	1.63785	-0.49929	0.201302	1.77876	1.99567
2.50093	45.832	1.63784	-0.498134	0.201323	0.666015	1.47101
2.50093	45.832	1.63784	-0.499623	0.201352	1.62639	1.14214
2.50093	45.832	1.63785	-0.498783	0.201376	0.734837	2.45929
2.50093	45.832	1.63816	0.997756	0.219026	-0.567251	1.06531
2.50093	45.832	1.63816	0.997859	0.219121	0.545421	0.489469
2.50093	45.832	1.63816	0.996966	0.219136	-0.232226	1.86612
2.50093	45.832	1.63816	0.996802	0.219155	0.666015	1.47101
2.50093	45.832	1.63816	0.996271	0.21933	-1.79001	0.627997
2.50093	45.832	1.63816	0.995039	0.219378	-1.43863	1.56816
2.50093	45.832	1.63816	0.995309	0.219471	1.62639	1.14214
2.50093	45.832	1.63816	0.996149	0.219493	0.734838	2.45929
2.50093	45.832	1.63816	0.996141	0.219536	-1.08821	2.509
2.50093	45.832	1.63816	0.99625	0.219586	2.67388	0.686787
2.50093	45.832	1.63816	0.995644	0.219733	1.77876	1.99567
2.50093	45.832	1.63816	0.996563	0.21979	-2.64208	1.27726
2.50093	45.832	1.63816	0.996998	0.219847	-2.30714	2.07804
2.50093	45.832	1.63816	0.99809	0.219924	2.85999	2.6525
2.50093	45.832	1.63816	0.997504	0.219968	2.74142	1.67318
2.50093	45.832	1.6379	0.00190145	0.2535	1.24154	0.789722
2.50093	45.832	1.6379	0.00189069	0.253575	-2.81879	0.128174
2.50093	45.832	1.6379	0.00190335	0.253649	-0.895624	0.0621405
2.50093	45.832	1.6379	0.00185847	0.254057	-1.77655	1.11803
2.50093	45.832	1.63777	-0.498662	0.271009	-1.79001	0.627997
2.50093	45.832	1.63777	-0.497939	0.271073	-2.30713	2.07804
2.50093	45.832	1.63777	-0.499893	0.271074	-1.43863	1.56816
2.50093	45.832	1.63777	-0.498371	0.27109	-2.64208	1.27726
2.50093	45.832	1.63777	-0.498791	0.271124	-1.08821	2.509
2.50093	45.832	1.63777	-0.496842	0.271168	2.85998	2.6525
2.50093	45.832	1.63777	-0.497179	0.271174	-0.567251	1.06531
2.50093	45.832	1.63777	-0.49743	0.271238	2.74142	1.67318
2.50093	45.832	1.63777	-0.497967	0.271249	-0.232226	1.86612
2.50093	45.832	1.63777	-0.498681	0.271256	2.67388	0.686787
2.50093	45.832	1.63777	-0.49929	0.271352	1.77876	1.99567
2.50093	45.832	1.63777	-0.498783	0.27136	0.734837	2.45929
2.50093	45.832	1.63777	-0.497074	0.271361	0.545421	0.489469
2.50093	45.832	1.63777	-0.498134	0.27138	0.666015	1.47101
2.50093	45.832	1.63777	-0.499623	0.271391	1.62639	1.14214
2.50093	45.832	1.63811	0.997756	0.28745	-0.567251	1.06531
2.50093	45.832	1.63811	0.996966	0.287569	-0.232226	1.86612
2.50093	45.832	1.63811	0.997859	0.287601	0.545421	0.489469
2.50093	45.832	1.63811	0.996802	0.287622	0.666015	1.47101
2.50093	45.832	1.63811	0.996271	0.287829	-1.79001	0.627997
2.50093	45.832	1.63811	0.995039	0.287879	-1.43863	1.56816
2.50093	45.832	1.63811	0.996149	0.288022	0.734838	2.45929
2.50093	45.832	1.63811	0.995309	0.288029	1.62639	1.14214
2.50093	45.832	1.63811	0.996141	0.288059	-1.08821	2.509
2.50093	45.832	1.63811	0.99625	0.288145	2.67388	0.686787
2.50093	45.832	1.63811	0.995644	0.288323	1.77876	1.99567
2.50093	45.832	1.63811	0.996563	0.288357	-2.64208	1.27726
2.50093	45.832	1.63811	0.996998	0.288417	-2.30714	2.07804
2.50093	45.832	1.63811	0.99809	0.288526	2.85999	2.6525
2.50093	45.832	1.63811	0.997504	0.28858	2.74142	1.67318
2.50093	45.832	1.63782	0.00190395	0.323119	1.24154	0.789722
2.50093	45.832	1.63782	0.00188672	0.323251	-2.81879	0.128174
2.50093	45.832	1.63782	0.00190715	0.323303	-0.895624	0.0621405
2.50093	45.832	1.63782	0.00185486	0.323736	-1.77655	1.11803
2.50093	45.832	1.63767	-0.498662	0.341108	-1.79001	0.627997
2.50093	45.832	1.63768	-0.499893	0.341195	-1.43863	1.56816
2.50093	45.832	1.63768	-0.49837	0.34121	-2.64208	1.27726
2.50093	45.832	1.63768	-0.498791	0.341218	-1.08821	2.509
2.50093	45.832	1.63768	-0.497939	0.34122	-2.30713	2.07804
2.50093	45.832	1.63767	-0.497179	0.341343	-0.567251	1.06531
2.50093	45.832	1.63767	-0.497967	0.341398	-0.232226	1.86612
2.50093	45.832	1.63767	-0.496841	0.341443	2.85998	2.6525
2.50093	45.832	1.63767	-0.498681	0.341464	2.67388	0.686787
2.50093	45.832	1.63767	-0.49743	0.341473	2.74142	1.67318
2.50093	45.832	1.63767	-0.498783	0.341573	0.734837	2.45929
2.50093	45.832	1.63767	-0.49929	0.341654	1.77876	1.99567
2.50093	45.832	1.63767	-0.498134	0.341656	0.666015	1.47101
2.50093	45.832	1.63767	-0.497074	0.341665	0.545421	0.489469
2.50093	45.832	1.63767	-0.499623	0.341703	1.62639	1.14214
2.50093	45.832	1.63805	0.997756	0.356317	-0.567251	1.06531
2.50093	45.832	1.63805	0.996966	0.356442	-0.232226	1.86612
2.50093	45.832	1.63805	0.997858	0.356503	0.545421	0.489469
2.50093	45.832	1.63805	0.996802	0.356532	0.666015	1.47101
3.50093	45.832	1.63805	0.99726	0.356669	-0.895603	0.0621402
3.50093	45.832	1.63805	0.996522	0.356719	1.24154	0.789722
2.50093	45.832	1.63805	0.996271	0.356767	-1.79001	0.627997
3.50093	45.832	1.63805	0.996935	0.35677	-2.81879	0.128173
2.50093	45.832	1.63805	0.995038	0.356801	-1.43863	1.56816
3.50093	45.832	1.63805	0.995338	0.356879	-1.77655	1.11802
2.50093	45.832	1.63805	0.996149	0.356982	0.734838	2.45929
2.50093	45.832	1.63805	0.996141	0.357004	-1.08821	2.509
2.50093	45.832	1.63805	0.995309	0.357015	1.62639	1.14214
2.50093	45.832	1.63805	0.99625	0.357152	2.67388	0.686787
2.50093	45.832	1.63805	0.995644	0.357353	1.77876	1.99567
2.50093	45.832	1.63805	0.996563	0.357385	-2.64208	1.27726
2.50093	45.832	1.63805	0.996998	0.357439	-2.30714	2.07804
2.50093	45.832	1.63805	0.99809	0.357571	2.85999	2.6525
2.50093	45.832	1.63805	0.997504	0.357651	2.74142	1.67318
2.50093	45.832	1.63773	0.00190702	0.392406	1.24154	0.789722
2.50093	45.832	1.63773	0.00191165	0.392599	-0.895624	0.0621405
3.50093	45.832	1.63773	0.00189919	0.392887	0	0
2.50093	45.832	1.63773	0.00188173	0.392933	-2.81879	0.128174
2.50093	45.832	1.63773	0.00185143	0.393476	-1.77655	1.11803
3.50093	45.832	1.63757	-0.498414	0.410622	1.24154	0.789722
2.50093	45.832	1.63757	-0.498662	0.410708	-1.79001	0.627997
2.50093	45.832	1.63757	-0.499893	0.410799	-1.43863	1.56816
3.50093	45.832	1.63757	-0.497672	0.410857	-0.895607	0.0621407
2.50093	45.832	1.63757	-0.497939	0.41093	-2.30713	2.07804
2.50093	45.832	1.63757	-0.498791	0.410972	-1.08821	2.509
2.50093	45.832	1.63757	-0.49837	0.411077	-2.64208	1.27726
2.50093	45.832	1.63757	-0.497178	0.411106	-0.567251	1.06531
3.50093	45.832	1.63757	-0.497997	0.411204	-2.81879	0.128173
2.50093	45.832	1.63757	-0.496841	0.411352	2.85998	2.6525
2.50093	45.832	1.63757	-0.497967	0.411381	-0.232226	1.86612
2.50093	45.832	1.63757	-0.49743	0.411576	2.74142	1.67318
2.50093	45.832	1.63757	-0.498681	0.411725	2.67388	0.686787
2.50093	45.832	1.63757	-0.497074	0.411751	0.545421	0.489469
2.50093	45.832	1.63757	-0.498134	0.411868	0.666015	1.47101
3.50093	45.832	1.63757	-0.499593	0.411934	-1.77655	1.11803
2.50093	45.832	1.63757	-0.498783	0.411942	0.734837	2.45929
2.50093	45.832	1.63757	-0.49929	0.412032	1.77876	1.99567
2.50093	45.832	1.63757	-0.499623	0.412114	1.62639	1.14214
3.50093	53.832	3.19655	0.99885	0.0301925	-0.567251	1.06531
3.50093	53.832	3.19655	0.998902	0.030241	0.545421	0.489469
3.50093	53.832	3.19655	0.998445	0.0302712	-0.232226	1.86612
3.50093	53.832	3.19655	0.998361	0.030288	0.666014	1.47101
3.50093	53.832	3.19655	0.998089	0.0303362	-1.79001	0.627996
3.50093	53.832	3.19655	0.997457	0.0303753	-1.43863	1.56816
3.50093	53.832	3.19655	0.997596	0.0304479	1.62639	1.14214
3.50093	53.832	3.19655	0.998022	0.0304853	-1.08821	2.509
3.50093	53.832	3.19655	0.998026	0.030487	0.734837	2.45929
3.50093	53.832	3.19655	0.998078	0.0304973	2.67388	0.686787
3.50093	53.832	3.19654	0.997767	0.0306079	1.77876	1.99567
3.50093	53.832	3.19655	0.998238	0.0306116	-2.64208	1.27726
3.50093	53.832	3.19655	0.998461	0.0306505	-2.30714	2.07804
3.50093	53.832	3.19655	0.999021	0.0307072	2.85999	2.65249
3.50093	53.832	3.19655	0.998721	0.0307278	2.74142	1.67318
3.50093	53.832	3.1977	0.00104753	0.051229	-1.77655	1.11803
3.50093	53.832	3.1977	0.00091421	0.051561	-0.89562	0.0621407
3.50093	53.832	3.1977	0.000953051	0.0516331	1.24154	0.789722
3.50093	53.832	3.1977	0.00106661	0.0518637	-2.81879	0.128174
3.50093	53.832	3.19828	-0.498382	0.062072	2.85999	2.65249
3.50093	53.832	3.19828	-0.498501	0.0621037	0.545421	0.48947
3.50093	53.832	3.19828	-0.499636	0.0622355	1.77876	1.99567
3.50093	53.832	3.19827	-0.499807	0.0622371	1.62639	1.14214
3.50093	53.832	3.19828	-0.498683	0.0622977	2.74142	1.67318
3.50093	53.832	3.19828	-0.499044	0.0623048	0.666015	1.47101
3.50093	53.832	3.19828	-0.498944	0.06238	-2.30713	2.07804
3.50093	53.832	3.19827	-0.498555	0.062384	-0.567251	1.06531
3.50093	53.832	3.19828	-0.499324	0.0624601	2.67388	0.686787
3.50093	53.832	3.19828	-0.499377	0.0624725	0.734837	2.45929
3.50093	53.832	3.19827	-0.499165	0.0625021	-2.64208	1.27726
3.50093	53.832	3.19828	-0.498959	0.0625128	-0.232227	1.86612
3.50093	53.832	3.19828	-0.499945	0.0625201	-1.43863	1.56816
3.50093	53.832	3.19828	-0.499315	0.062526	-1.79001	0.627997
3.50093	53.832	3.19827	-0.499381	0.0625607	-1.08821	2.509
3.50093	53.832	3.19619	0.99836	0.0731826	0.666014	1.47101
3.50093	53.832	3.19619	0.998849	0.073195	-0.567251	1.06531
3.50093	53.832	3.19619	0.998902	0.0732022	0.545421	0.489469
3.50093	53.832	3.19619	0.998445	0.0732432	-0.232226	1.86612
3.50093	53.832	3.19619	0.997596	0.0733904	1.62639	1.14214
3.50093	53.832	3.19619	0.998089	0.0734353	-1.79001	0.627996
3.50093	53.832	3.19619	0.998026	0.0734492	0.734837	2.45929
3.50093	53.832	3.19619	0.997457	0.0735083	-1.43863	1.56816
3.50093	53.832	3.19619	0.998078	0.0735491	2.67388	0.686787
3.50093	53.832	3.19619	0.998022	0.0735733	-1.08821	2.509
3.50093	53.832	3.19619	0.997767	0.0735794	1.77876	1.99567
3.50093	53.832	3.19619	0.998238	0.0737751	-2.64208	1.27726
3.50093	53.832	3.19619	0.999021	0.0737935	2.85999	2.65249
3.50093	53.832	3.19619	0.998721	0.0738176	2.74142	1.67318
3.50093	53.832	3.19619	0.998461	0.0738227	-2.30714	2.07804
3.50093	53.832	3.19589	0.0336066	0.095726	-1.77655	1.11803
3.50093	53.832	3.19589	-0.033504	0.0958836	-0.89562	0.0621407
3.50093	53.832	3.19589	-0.0330841	0.0959618	1.24154	0.789722
3.50093	53.832	3.19589	-0.0341807	0.0962599	-2.81879	0.128174
3.50093	53.832	3.19574	-0.4985	0.106836	0.545421	0.48947
3.50093	53.832	3.19574	-0.498381	0.106934	2.85999	2.65249
3.50093	53.832	3.19574	-0.499807	0.10708	1.62639	1.14214
3.50093	53.832	3.19574	-0.499636	0.107152	1.77876	1.99567
3.50093	53.832	3.19574	-0.499043	0.107176	0.666015	1.47101
3.50093	53.832	3.19574	-0.498682	0.107201	2.74142	1.67318
3.50093	53.832	3.19574	-0.498943	0.107212	-2.30713	2.07804
3.50093	53.832	3.19574	-0.498553	0.107264	-0.567251	1.06531
3.50093	53.832	3.19574	-0.499324	0.107297	2.67388	0.686787
3.50093	53.832	3.19574	-0.499376	0.107338	0.734837	2.45929
3.50093	53.832	3.19574	-0.49938	0.107357	-1.08821	2.509
3.50093	53.832	3.19574	-0.498958	0.107414	-0.232227	1.86612
3.50093	53.832	3.19574	-0.499164	0.10743	-2.64208	1.27726
3.50093	53.832	3.19574	-0.499945	0.107445	-1.43863	1.56816
3.50093	53.832	3.19574	-0.499314	0.107522	-1.79001	0.627997
3.50093	53.832	3.19615	0.998849	0.122806	-0.567251	1.06531
3.50093	53.832	3.19615	0.99836	0.122818	0.666014	1.47101
3.50093	53.832	3.19615	0.998445	0.122832	-0.232226	1.86612
3.50093	53.832	3.19615	0.998902	0.122844	0.545421	0.489469
3.50093	53.832	3.19615	0.997596	0.123001	1.62639	1.14214
3.50093	53.832	3.19615	0.998089	0.123003	-1.79001	0.627996
3.50093	53.832	3.19615	0.998026	0.123008	0.734837	2.45929
3.50093	53.832	3.19615	0.997457	0.123034	-1.43863	1.56816
3.50093	53.832	3.19615	0.998022	0.123083	-1.08821	2.509
3.50093	53.832	3.19615	0.998078	0.12311	2.67388	0.686787
3.50093	53.832	3.19615	0.997767	0.123129	1.77876	1.99567
3.50093	53.832	3.19615	0.998238	0.123252	-2.64208	1.27726
3.50093	53.832	3.19615	0.999021	0.123265	2.85999	2.65249
3.50093	53.832	3.19615	0.998461	0.12327	-2.30714	2.07804
3.50093	53.832	3.19615	0.99872	0.123301	2.74142	1.67318
3.50093	53.832	3.1957	0.000938058	0.147542	-1.77655	1.11803
3.50093	53.832	3.19571	0.000977905	0.148111	-0.89562	0.0621407
3.50093	53.832	3.1957	0.000976829	0.148231	1.24154	0.789722
3.50093	53.832	3.1957	0.000971353	0.148377	-2.81879	0.128174
3.50093	53.832	3.19548	-0.498381	0.160441	2.85999	2.65249
3.50093	53.832	3.19548	-0.499636	0.160469	1.77876	1.99567
3.50093	53.832	3.19548	-0.499807	0.160521	1.62639	1.14214
3.50093	53.832	3.19548	-0.4985	0.160562	0.545421	0.48947
3.50093	53.832	3.19548	-0.498682	0.160638	2.74142	1.67318
3.50093	53.832	3.19548	-0.499043	0.160644	0.666015	1.47101
3.50093	53.832	3.19548	-0.499376	0.160882	0.734837	2.45929
3.50093	53.832	3.19548	-0.499324	0.160886	2.67388	0.686787
3.50093	53.832	3.19548	-0.498553	0.160932	-0.567251	1.06531
3.50093	53.832	3.19548	-0.498943	0.16098	-2.30713	2.07804
3.50093	53.832	3.19548	-0.499164	0.161027	-2.64208	1.27726
3.50093	53.832	3.19548	-0.498958	0.161039	-0.232227	1.86612
3.50093	53.832	3.19548	-0.499314	0.161124	-1.79001	0.627997
3.50093	53.832	3.19548	-0.499945	0.161148	-1.43863	1.56816
3.50093	53.832	3.19548	-0.49938	0.16131	-1.08821	2.509
3.50093	53.832	3.19609	0.998445	0.176701	-0.232226	1.86612
3.50093	53.832	3.19609	0.998849	0.176711	-0.567251	1.06531
3.50093	53.832	3.19609	0.99836	0.176717	0.666014	1.47101
3.50093	53.832	3.19609	0.998902	0.176772	0.545421	0.489469
3.50093	53.832	3.19609	0.998026	0.176836	0.734837	2.45929
3.50093	53.832	3.19609	0.997457	0.17688	-1.43863	1.56816
3.50093	53.832	3.19608	0.998022	0.176885	-1.08821	2.509
3.50093	53.832	3.19608	0.997596	0.176895	1.62639	1.14214
3.50093	53.832	3.19609	0.998089	0.176898	-1.79001	0.627996
3.50093	53.832	3.19608	0.997767	0.176964	1.77876	1.99567
3.50093	53.832	3.19609	0.998078	0.176993	2.67388	0.686787
3.50093	53.832	3.19609	0.999021	0.177045	2.85999	2.65249
3.50093	53.832	3.19609	0.998461	0.177057	-2.30714	2.07804
3.50093	53.832	3.19609	0.998238	0.177078	-2.64208	1.27726
3.50093	53.832	3.19609	0.99872	0.17711	2.74142	1.67318
3.50093	53.832	3.19558	0.000981379	0.203176	-0.89562	0.0621407
3.50093	53.832	3.19558	0.0009792	0.203355	1.24154	0.789722
3.50093	53.832	3.19558	0.000934422	0.203535	-1.77655	1.11803
3.50093	53.832	3.19558	0.00096832	0.203733	-2.81879	0.128174
3.50093	53.832	3.19532	-0.498381	0.216297	2.85999	2.65249
3.50093	53.832	3.19533	-0.4985	0.216437	0.545421	0.48947
3.50093	53.832	3.19533	-0.498943	0.216583	-2.30713	2.07804
3.50093	53.832	3.19532	-0.498553	0.216602	-0.567251	1.06531
3.50093	53.832	3.19533	-0.498682	0.216608	2.74142	1.67318
3.50093	53.832	3.19532	-0.499636	0.216608	1.77876	1.99567
3.50093	53.832	3.19532	-0.499807	0.216667	1.62639	1.14214
3.50093	53.832	3.19533	-0.499043	0.216684	0.666015	1.47101
3.50093	53.832	3.19533	-0.499314	0.216733	-1.79001	0.627997
3.50093	53.832	3.19532	-0.499945	0.216745	-1.43863	1.56816
3.50093	53.832	3.19532	-0.499164	0.216761	-2.64208	1.27726
3.50093	53.832	3.19533	-0.498958	0.216853	-0.232227	1.86612
3.50093	53.832	3.19532	-0.499324	0.216869	2.67388	0.686787
3.50093	53.832	3.19532	-0.499376	0.216877	0.734837	2.45929
3.50093	53.832	3.19532	-0.49938	0.216881	-1.08821	2.509
3.50093	53.832	3.196	0.998445	0.230629	-0.232226	1.86612
3.50093	53.832	3.196	0.99836	0.230664	0.666014	1.47101
3.50093	53.832	3.196	0.998849	0.230665	-0.567251	1.06531
3.50093	53.832	3.196	0.998902	0.230747	0.545421	0.489469
3.50093	53.832	3.196	0.998026	0.230757	0.734837	2.45929
3.50093	53.832	3.19599	0.998022	0.230803	-1.08821	2.509
3.50093	53.832	3.196	0.997457	0.230821	-1.43863	1.56816
3.50093	53.832	3.19599	0.997596	0.230874	1.62639	1.14214
3.50093	53.832	3.196	0.998089	0.230879	-1.79001	0.627996
3.50093	53.832	3.19599	0.997767	0.230918	1.77876	1.99567
3.50093	53.832	3.19599	0.999021	0.230989	2.85999	2.65249
3.50093	53.832	3.196	0.998078	0.230995	2.67388	0.686787
3.50093	53.832	3.196	0.998461	0.231012	-2.30714	2.07804
3.50093	53.832	3.196	0.998238	0.231066	-2.64208	1.27726
3.50093	53.832	3.19599	0.99872	0.231093	2.74142	1.67318
3.50093	53.832	3.19542	0.000930772	0.258906	-1.77655	1.11803
3.50093	53.832	3.19543	0.000964626	0.259076	-2.81879	0.128174
3.50093	53.832	3.19543	0.000985549	0.259112	-0.89562	0.0621407
3.50093	53.832	3.19543	0.000981931	0.259142	1.24154	0.789722
3.50093	53.832	3.19514	-0.498381	0.272945	2.85999	2.65249
3.50093	53.832	3.19514	-0.4985	0.273004	0.545421	0.48947
3.50093	53.832	3.19514	-0.499636	0.273067	1.77876	1.99567
3.50093	53.832	3.19514	-0.499807	0.273108	1.62639	1.14214
3.50093	53.832	3.19514	-0.498682	0.27311	2.74142	1.67318
3.50093	53.832	3.19514	-0.499043	0.273154	0.666015	1.47101
3.50093	53.832	3.19514	-0.498943	0.273178	-2.30713	2.07804
3.50093	53.832	3.19514	-0.498553	0.273185	-0.567251	1.06531
3.50093	53.832	3.19514	-0.499376	0.273255	0.734837	2.45929
3.50093	53.832	3.19514	-0.499324	0.273261	2.67388	0.686787
3.50093	53.832	3.19514	-0.499164	0.273263	-2.64208	1.27726
3.50093	53.832	3.19514	-0.499314	0.273296	-1.79001	0.627997
3.50093	53.832	3.19514	-0.499945	0.273303	-1.43863	1.56816
3.50093	53.832	3.19514	-0.498958	0.273319	-0.232227	1.86612
3.50093	53.832	3.19514	-0.49938	0.273376	-1.08821	2.509
3.50093	53.832	3.19588	0.998445	0.285918	-0.232226	1.86612
3.50093	53.832	3.19588	0.998026	0.285959	0.734837	2.45929
3.50093	53.832	3.19588	0.99836	0.285966	0.666014	1.47101
3.50093	53.832	3.19588	0.998022	0.285983	-1.08821	2.509
3.50093	53.832	3.19588	0.998849	0.285992	-0.567251	1.06531
3.50093	53.832	3.19588	0.997457	0.286054	-1.43863	1.56816
3.50093	53.832	3.19588	0.998902	0.286069	0.545421	0.489469
3.50093	53.832	3.19587	0.997767	0.286099	1.77876	1.99567
3.50093	53.832	3.19588	0.999021	0.286102	2.85999	2.65249
3.50093	53.832	3.19588	0.997595	0.286128	1.62639	1.14214
3.50093	53.832	3.19588	0.998461	0.286148	-2.30714	2.07804
3.50093	53.832	3.19588	0.998088	0.286158	-1.79001	0.627996
3.50093	53.832	3.19588	0.998078	0.286225	2.67388	0.686787
3.50093	53.832	3.19588	0.99872	0.286229	2.74142	1.67318
3.50093	53.832	3.19588	0.998238	0.286235	-2.64208	1.27726
3.50093	53.832	3.19524	0.000927322	0.314504	-1.77655	1.11803
3.50093	53.832	3.19525	0.00099048	0.315163	-0.89562	0.0621407
3.50093	53.832	3.19525	0.000959951	0.315225	-2.81879	0.128174
3.50093	53.832	3.19524	0.00098526	0.315473	1.24154	0.789722
3.50093	53.832	3.19493	-0.499636	0.32849	1.77876	1.99567
3.50093	53.832	3.19493	-0.499807	0.328507	1.62639	1.14214
3.50093	53.832	3.19493	-0.4985	0.32864	0.545421	0.48947
3.50093	53.832	3.19493	-0.498381	0.328761	2.85999	2.65249
3.50093	53.832	3.19493	-0.499043	0.328779	0.666015	1.47101
3.50093	53.832	3.19493	-0.499376	0.328868	0.734837	2.45929
3.50093	53.832	3.19493	-0.498682	0.328898	2.74142	1.67318
3.50093	53.832	3.19493	-0.499324	0.329026	2.67388	0.686787
3.50093	53.832	3.19493	-0.498957	0.329527	-0.232227	1.86612
3.50093	53.832	3.19493	-0.498553	0.329544	-0.567251	1.06531
3.50093	53.832	3.19493	-0.499164	0.329645	-2.64208	1.27726
3.50093	53.832	3.19493	-0.498943	0.329676	-2.30713	2.07804
3.50093	53.832	3.19493	-0.499945	0.329991	-1.43863	1.56816
3.50093	53.832	3.19493	-0.49938	0.329993	-1.08821	2.509
3.50093	53.832	3.19493	-0.499314	0.329996	-1.79001	0.627997
3.50093	57.832	4.25344	0.998564	0.0300674	-1.79001	0.627996
3.50093	57.832	4.25344	0.999135	0.0300734	-0.567251	1.06531
3.50093	57.832	4.25343	0.999175	0.0300798	0.54542	0.489469
3.50093	57.832	4.25344	0.998089	0.030089	-1.43863	1.56816
3.50093	57.832	4.25344	0.998556	0.0301335	2.67388	0.686787
3.50093	57.832	4.25344	0.998676	0.0301349	-2.64208	1.27726
3.50093	57.832	4.25343	0.998831	0.0301413	-0.232226	1.86612
3.50093	57.832	4.25343	0.998768	0.030151	0.666015	1.47101
3.50093	57.832	4.25344	0.998514	0.0301571	-1.08821	2.509
3.50093	57.832	4.25344	0.998193	0.0301594	1.62639	1.14214
3.50093	57.832	4.25344	0.998843	0.030177	-2.30714	2.07804
3.50093	57.832	4.25344	0.998517	0.0301953	0.734837	2.45929
3.50093	57.832	4.25343	0.999038	0.0302007	2.74142	1.67318
3.50093	57.832	4.25343	0.998322	0.0302268	1.77876	1.99567
3.50093	57.832	4.25343	0.999264	0.0302289	2.85998	2.6525
3.50093	57.832	4.25497	0.000807525	0.0455147	-1.77655	1.11803
3.50093	57.832	4.25497	0.000679618	0.0457229	-0.895615	0.0621401
3.50093	57.832	4.25497	0.000716502	0.0457677	1.24154	0.789721
3.50093	57.832	4.25496	0.000826727	0.0458235	-2.81879	0.128173
3.50093	57.832	4.25573	-0.498874	0.0535328	0.545421	0.489469
3.50093	57.832	4.25573	-0.498784	0.0535363	2.85999	2.6525
3.50093	57.832	4.25573	-0.499726	0.0536146	1.77876	1.99567
3.50093	57.832	4.25573	-0.499855	0.0536231	1.62639	1.14214
3.50093	57.832	4.25573	-0.49901	0.0536366	2.74142	1.67318
3.50093	57.832	4.25573	-0.499206	0.053639	-2.30714	2.07804
3.50093	57.832	4.25573	-0.499281	0.0536438	0.666015	1.47101
3.50093	57.832	4.25573	-0.499531	0.0536447	0.734837	2.45929
3.50093	57.832	4.25573	-0.498914	0.0536449	-0.567251	1.06531
3.50093	57.832	4.25573	-0.499492	0.0536475	2.67388	0.686787
3.50093	57.832	4.25573	-0.499535	0.0536976	-1.08821	2.509
3.50093	57.832	4.25573	-0.499485	0.0536986	-1.79001	0.627996
3.50093	57.832	4.25573	-0.499372	0.053708	-2.64208	1.27726
3.50093	57.832	4.25573	-0.499217	0.0537167	-0.232226	1.86612
3.50093	57.832	4.25573	-0.499959	0.0537171	-1.43863	1.56816
3.50093	57.832	4.25295	0.999175	0.0666294	0.54542	0.489469
3.50093	57.832	4.25295	0.998768	0.0666834	0.666015	1.47101
3.50093	57.832	4.25296	0.999135	0.066696	-0.567251	1.06531
3.50093	57.832	4.25296	0.998193	0.0667014	1.62639	1.14214
3.50093	57.832	4.25296	0.998556	0.066744	2.67388	0.686787
3.50093	57.832	4.25296	0.998564	0.0667474	-1.79001	0.627996
3.50093	57.832	4.25295	0.998831	0.066773	-0.232226	1.86612
3.50093	57.832	4.25295	0.998322	0.0668319	1.77876	1.99567
3.50093	57.832	4.25296	0.998517	0.0668331	0.734837	2.45929
3.50093	57.832	4.25296	0.998089	0.0668478	-1.43863	1.56816
3.50093	57.832	4.25296	0.998676	0.0668576	-2.64208	1.27726
3.50093	57.832	4.25296	0.999038	0.0668675	2.74142	1.67318
3.50093	57.832	4.25296	0.998513	0.0669075	-1.08821	2.509
3.50093	57.832	4.25296	0.999264	0.0669633	2.85998	2.6525
3.50093	57.832	4.25296	0.998843	0.0669664	-2.30714	2.07804
3.50093	57.832	4.25256	-0.0331961	0.0844399	1.24154	0.789721
3.50093	57.832	4.25256	0.0335773	0.0845569	-1.77655	1.11803
3.50093	57.832	4.25256	-0.033512	0.0847213	-0.895615	0.0621401
3.50093	57.832	4.25256	-0.0340215	0.0847241	-2.81879	0.128173
3.50093	57.832	4.25236	-0.498873	0.0920746	0.545421	0.489469
3.50093	57.832	4.25236	-0.498783	0.0920988	2.85999	2.6525
3.50093	57.832	4.25236	-0.499855	0.0921413	1.62639	1.14214
3.50093	57.832	4.25236	-0.499205	0.0921419	-2.30714	2.07804
3.50093	57.832	4.25236	-0.49901	0.0921696	2.74142	1.67318
3.50093	57.832	4.25236	-0.499534	0.0921733	-1.08821	2.509
3.50093	57.832	4.25236	-0.499492	0.0921762	2.67388	0.686787
3.50093	57.832	4.25236	-0.499281	0.0921779	0.666015	1.47101
3.50093	57.832	4.25236	-0.498913	0.0921827	-0.567251	1.06531
3.50093	57.832	4.25236	-0.499726	0.0921918	1.77876	1.99567
3.50093	57.832	4.25236	-0.499372	0.0922255	-2.64208	1.27726
3.50093	57.832	4.25236	-0.499217	0.0922338	-0.232226	1.86612
3.50093	57.832	4.25236	-0.499959	0.0922361	-1.43863	1.56816
3.50093	57.832	4.25236	-0.499531	0.0922428	0.734837	2.45929
3.50093	57.832	4.25236	-0.499484	0.0922633	-1.79001	0.627996
3.50093	57.832	4.2529	0.999175	0.107121	0.54542	0.489469
3.50093	57.832	4.25291	0.999135	0.107138	-0.567251	1.06531
3.50093	57.832	4.2529	0.998768	0.107181	0.666015	1.47101
3.50093	57.832	4.25291	0.998563	0.107183	-1.79001	0.627996
3.50093	57.832	4.2529	0.998831	0.107214	-0.232226	1.86612
3.50093	57.832	4.25291	0.998193	0.107219	1.62639	1.14214
3.50093	57.832	4.25291	0.998556	0.107224	2.67388	0.686787
3.50093	57.832	4.25291	0.998089	0.107248	-1.43863	1.56816
3.50093	57.832	4.25291	0.998676	0.107304	-2.64208	1.27726
3.50093	57.832	4.2529	0.998517	0.107305	0.734837	2.45929
3.50093	57.832	4.25291	0.998513	0.107326	-1.08821	2.509
3.50093	57.832	4.2529	0.998322	0.10733	1.77876	1.99567
3.50093	57.832	4.2529	0.999038	0.107357	2.74142	1.67318
3.50093	57.832	4.25291	0.998843	0.107373	-2.30714	2.07804
3.50093	57.832	4.2529	0.999264	0.107407	2.85998	2.6525
3.50093	57.832	4.25231	0.000735253	0.128663	1.24154	0.789721
3.50093	57.832	4.25231	0.000731279	0.1287	-2.81879	0.128173
3.50093	57.832	4.25231	0.000737135	0.128812	-0.895615	0.0621401
3.50093	57.832	4.25231	0.000696534	0.12882	-1.77655	1.11803
3.50093	57.832	4.25201	-0.499531	0.138382	0.734837	2.45929
3.50093	57.832	4.25201	-0.499492	0.138392	2.67388	0.686787
3.50093	57.832	4.25201	-0.499726	0.138399	1.77876	1.99567
3.50093	57.832	4.25201	-0.49901	0.138412	2.74142	1.67318
3.50093	57.832	4.25201	-0.499855	0.138419	1.62639	1.14214
3.50093	57.832	4.25201	-0.499372	0.138427	-2.64208	1.27726
3.50093	57.832	4.25201	-0.49928	0.138438	0.666015	1.47101
3.50093	57.832	4.25201	-0.499484	0.138445	-1.79001	0.627996
3.50093	57.832	4.25201	-0.498783	0.138448	2.85999	2.6525
3.50093	57.832	4.25201	-0.499217	0.138451	-0.232226	1.86612
3.50093	57.832	4.25201	-0.499959	0.138475	-1.43863	1.56816
3.50093	57.832	4.25201	-0.498913	0.138478	-0.567251	1.06531
3.50093	57.832	4.25201	-0.498873	0.138479	0.545421	0.489469
3.50093	57.832	4.25201	-0.499205	0.138483	-2.30714	2.07804
3.50093	57.832	4.25201	-0.499534	0.13849	-1.08821	2.509
3.50093	57.832	4.25281	0.999175	0.153479	0.54542	0.489469
3.50093	57.832	4.25282	0.999135	0.153494	-0.567251	1.06531
3.50093	57.832	4.25282	0.998563	0.153499	-1.79001	0.627996
3.50093	57.832	4.25282	0.998768	0.153507	0.666015	1.47101
3.50093	57.832	4.25282	0.998556	0.153509	2.67388	0.686787
3.50093	57.832	4.25282	0.998193	0.15351	1.62639	1.14214
3.50093	57.832	4.25281	0.998831	0.153525	-0.232226	1.86612
3.50093	57.832	4.25282	0.998089	0.153538	-1.43863	1.56816
3.50093	57.832	4.25282	0.998676	0.153546	-2.64208	1.27726
3.50093	57.832	4.25282	0.998322	0.153556	1.77876	1.99567
3.50093	57.832	4.25282	0.998517	0.15356	0.734837	2.45929
3.50093	57.832	4.25282	0.999038	0.153564	2.74142	1.67318
3.50093	57.832	4.25282	0.998513	0.153571	-1.08821	2.509
3.50093	57.832	4.25282	0.998843	0.153581	-2.30714	2.07804
3.50093	57.832	4.25282	0.999264	0.153592	2.85998	2.6525
3.50093	57.832	4.25214	0.00069289	0.177723	-1.77655	1.11803
3.50093	57.832	4.25214	0.000740843	0.178108	-0.895615	0.0621401
3.50093	57.832	4.25214	0.000737764	0.178382	1.24154	0.789721
3.50093	57.832	4.25214	0.000728452	0.17849	-2.81879	0.128173
3.50093	57.832	4.2518	-0.498783	0.189008	2.85999	2.6525
3.50093	57.832	4.2518	-0.498873	0.189016	0.545421	0.489469
3.50093	57.832	4.2518	-0.499726	0.189032	1.77876	1.99567
3.50093	57.832	4.2518	-0.499855	0.189059	1.62639	1.14214
3.50093	57.832	4.2518	-0.49928	0.189157	0.666015	1.47101
3.50093	57.832	4.2518	-0.499009	0.189184	2.74142	1.67318
3.50093	57.832	4.2518	-0.499531	0.189261	0.734837	2.45929
3.50093	57.832	4.2518	-0.499492	0.189337	2.67388	0.686787
3.50093	57.832	4.2518	-0.498913	0.189375	-0.567251	1.06531
3.50093	57.832	4.2518	-0.499205	0.18943	-2.30714	2.07804
3.50093	57.832	4.2518	-0.499217	0.189461	-0.232226	1.86612
3.50093	57.832	4.2518	-0.499372	0.189486	-2.64208	1.27726
3.50093	57.832	4.2518	-0.499959	0.189585	-1.43863	1.56816
3.50093	57.832	4.2518	-0.499484	0.189591	-1.79001	0.627996
3.50093	57.832	4.2518	-0.499534	0.18964	-1.08821	2.509
3.50093	57.832	4.2527	0.999135	0.202307	-0.567251	1.06531
3.50093	57.832	4.25269	0.999175	0.202348	0.54542	0.489469
3.50093	57.832	4.25269	0.998768	0.20235	0.666015	1.47101
3.50093	57.832	4.25269	0.998831	0.202354	-0.232226	1.86612
3.50093	57.832	4.2527	0.998563	0.202477	-1.79001	0.627996
3.50093	57.832	4.2527	0.998089	0.202505	-1.43863	1.56816
3.50093	57.832	4.2527	0.998193	0.202513	1.62639	1.14214
3.50093	57.832	4.2527	0.998516	0.202526	0.734837	2.45929
3.50093	57.832	4.2527	0.998513	0.202567	-1.08821	2.509
3.50093	57.832	4.2527	0.998556	0.202586	2.67388	0.686787
3.50093	57.832	4.25269	0.998322	0.202641	1.77876	1.99567
3.50093	57.832	4.2527	0.998676	0.202692	-2.64208	1.27726
3.50093	57.832	4.2527	0.998843	0.202725	-2.30714	2.07804
3.50093	57.832	4.25269	0.999264	0.202747	2.85998	2.6525
3.50093	57.832	4.25269	0.999038	0.20276	2.74142	1.67318
3.50093	57.832	4.25194	0.000740668	0.228018	1.24154	0.789721
3.50093	57.832	4.25193	0.000724984	0.228073	-2.81879	0.128173
3.50093	57.832	4.25194	0.000745281	0.228552	-0.895615	0.0621401
3.50093	57.832	4.25194	0.000689247	0.228684	-1.77655	1.11803
3.50093	57.832	4.25156	-0.499484	0.240613	-1.79001	0.627996
3.50093	57.832	4.25156	-0.499534	0.240614	-1.08821	2.509
3.50093	57.832	4.25156	-0.499959	0.240618	-1.43863	1.56816
3.50093	57.832	4.25156	-0.499372	0.240633	-2.64208	1.27726
3.50093	57.832	4.25156	-0.499216	0.240705	-0.232226	1.86612
3.50093	57.832	4.25156	-0.499492	0.240737	2.67388	0.686787
3.50093	57.832	4.25156	-0.499205	0.240788	-2.30714	2.07804
3.50093	57.832	4.25156	-0.499009	0.240869	2.74142	1.67318
3.50093	57.832	4.25156	-0.499531	0.240875	0.734837	2.45929
3.50093	57.832	4.25155	-0.498913	0.240882	-0.567251	1.06531
3.50093	57.832	4.25155	-0.49928	0.240942	0.666015	1.47101
3.50093	57.832	4.25155	-0.499855	0.240957	1.62639	1.14214
3.50093	57.832	4.25156	-0.499726	0.240999	1.77876	1.99567
3.50093	57.832	4.25155	-0.498783	0.241086	2.85999	2.6525
3.50093	57.832	4.25156	-0.498873	0.241201	0.545421	0.489469
3.50093	57.832	4.25254	0.998676	0.253006	-2.64208	1.27726
3.50093	57.832	4.25254	0.998556	0.253016	2.67388	0.686787
3.50093	57.832	4.25254	0.999038	0.253024	2.74142	1.67318
3.50093	57.832	4.25254	0.998563	0.253041	-1.79001	0.627996
3.50093	57.832	4.25254	0.998843	0.253057	-2.30714	2.07804
3.50093	57.832	4.25254	0.998193	0.253077	1.62639	1.14214
3.50093	57.832	4.25254	0.999264	0.253094	2.85998	2.6525
3.50093	57.832	4.25253	0.999175	0.253095	0.54542	0.489469
3.50093	57.832	4.25254	0.998089	0.253097	-1.43863	1.56816
3.50093	57.832	4.25253	0.998322	0.253101	1.77876	1.99567
3.50093	57.832	4.25254	0.999135	0.253127	-0.567251	1.06531
3.50093	57.832	4.25254	0.998513	0.253148	-1.08821	2.509
3.50093	57.832	4.25253	0.998768	0.253157	0.666015	1.47101
3.50093	57.832	4.25254	0.998516	0.253169	0.734837	2.45929
3.50093	57.832	4.25253	0.998831	0.253176	-0.232226	1.86612
3.50093	57.832	4.25169	0.000750514	0.279889	-0.895615	0.0621401
3.50093	57.832	4.2517	0.000744194	0.280014	1.24154	0.789721
3.50093	57.832	4.2517	0.000685811	0.280086	-1.77655	1.11803
3.50093	57.832	4.25169	0.000720568	0.280232	-2.81879	0.128173
3.50093	57.832	4.25127	-0.498783	0.293306	2.85999	2.6525
3.50093	57.832	4.25127	-0.499205	0.293416	-2.30714	2.07804
3.50093	57.832	4.25127	-0.498912	0.293417	-0.567251	1.06531
3.50093	57.832	4.25127	-0.498873	0.293424	0.545421	0.489469
3.50093	57.832	4.25127	-0.499959	0.293505	-1.43863	1.56816
3.50093	57.832	4.25127	-0.499484	0.293516	-1.79001	0.627996
3.50093	57.832	4.25127	-0.499009	0.293604	2.74142	1.67318
3.50093	57.832	4.25127	-0.499372	0.293628	-2.64208	1.27726
3.50093	57.832	4.25127	-0.499534	0.29363	-1.08821	2.509
3.50093	57.832	4.25127	-0.49928	0.293646	0.666015	1.47101
3.50093	57.832	4.25127	-0.499726	0.29365	1.77876	1.99567
3.50093	57.832	4.25127	-0.499216	0.293673	-0.232226	1.86612
3.50093	57.832	4.25127	-0.499855	0.293692	1.62639	1.14214
3.50093	57.832	4.25127	-0.499531	0.293861	0.734837	2.45929
3.50093	57.832	4.25127	-0.499492	0.293865	2.67388	0.686787
